# Supplementary material for: Mechanisms of hepatic steatosis in chickens: integrated analysis of the host genome, molecular phenomics and gut microbiome
Source: Gigascience. 2024 Jun 5;13:giae023. doi: 10.1093/gigascience/giae023 (PMC11152177; doi:10.1093/gigascience/giae023)
Supplement: giae023_Supplementary_Tables [file giae023_supplementary_tables.xlsx]

## Sheet: Table S1
Table S1. Summary statistics of whole-genome resequencing
Chromosome	Length	Variants	Variants rate	SNP density
1	197608386	1253547	157	6.369
2	149682049	891415	167	5.988
3	110838418	684557	161	6.211
4	91315245	616721	148	6.757
5	59809098	391270	152	6.579
6	36374701	231498	157	6.369
7	36742308	238840	153	6.536
8	30219446	162237	186	5.376
9	24153086	177911	135	7.407
10	21119840	116804	180	5.556
11	20200042	111727	180	5.556
12	20387278	114119	178	5.618
13	19166714	115089	166	6.024
14	16219308	111232	145	6.897
15	13062184	80399	162	6.173
16	2844601	5667	501	1.996
17	10762512	61843	174	5.747
18	11373140	79457	143	6.993
19	10323212	67391	153	6.536
20	13897287	79011	175	5.714
21	6844979	43677	156	6.41
22	5459462	17294	315	3.175
23	6149580	39737	154	6.494
24	6491222	47846	135	7.407
25	3980610	18184	218	4.587
26	6055710	39936	151	6.623
27	8080432	35492	227	4.405
28	5116882	29276	174	5.747
30	1818525	3719	488	2.049
31	6153034	9915	620	1.613
32	725831	1732	419	2.387
33	7821666	27277	286	3.497
Total	960796788	5904820	162	6.173

## Sheet: Table S2
Table S2. significant SNPs of GWAS on HSC with AFP as an additional covariates
chromosome	position	n_miss	allele1	allele2	allele1 frequency	beta	se	logl_H1	l_remle	l_mle	p_wald	p_lrt	p_score
1	83516996	0	G	T	0.023	-0.716008	0.150533	-691.561	0.430888	0.313945	2.44346e-06	1.79291e-06	2.87008e-06
1	83792529	0	G	A	0.027	-0.532941	0.114562	-692.055	0.436739	0.322161	4.00729e-06	3.00094e-06	4.58967e-06
2	129845750	0	A	G	0.236	-0.237628	0.0526965	-692.616	0.363989	0.247139	7.75312e-06	5.39073e-06	9.66835e-06
2	129897204	0	T	C	0.245	-0.218185	0.0479288	-692.441	0.335069	0.223535	6.36838e-06	4.48742e-06	9.12675e-06
2	129930691	0	G	A	0.237	-0.215387	0.0476828	-692.583	0.349699	0.23271	7.48493e-06	5.2056e-06	9.89687e-06
2	129965320	0	G	C	0.22	-0.21075	0.0454742	-692.119	0.301235	0.194501	4.34923e-06	3.20708e-06	7.93049e-06
4	34553496	0	T	C	0.391	-0.211414	0.0459892	-692.772	0.616109	0.487183	5.1783e-06	6.34275e-06	1.01044e-05
4	34554151	0	C	A	0.391	-0.211414	0.0459892	-692.772	0.616109	0.487183	5.1783e-06	6.34275e-06	1.01044e-05
4	75567863	0	A	G	0.378	-0.20807	0.0442113	-691.786	0.426732	0.309378	3.10285e-06	2.26779e-06	3.60119e-06
4	75581602	0	G	A	0.377	-0.198884	0.0440373	-692.641	0.42182	0.305937	7.51253e-06	5.53241e-06	8.3614e-06
4	75627113	0	T	C	0.38	-0.201845	0.0444251	-692.524	0.422434	0.308667	6.63101e-06	4.89575e-06	7.42562e-06
4	75632945	0	C	A	0.38	-0.202564	0.0439908	-692.233	0.408824	0.295609	4.99763e-06	3.61206e-06	5.73733e-06
4	75656076	0	C	A	0.387	-0.207298	0.0437776	-691.643	0.414729	0.302115	2.70395e-06	1.9532e-06	3.18541e-06
4	75662049	0	A	G	0.378	-0.195357	0.0435038	-692.769	0.429504	0.315243	8.44676e-06	6.32188e-06	9.32947e-06
4	75684578	0	A	G	0.443	-0.17431	0.0376353	-692.121	0.417181	0.30314	4.40932e-06	3.2133e-06	5.05592e-06
4	75685964	0	C	A	0.411	-0.205802	0.0422787	-691.015	0.411216	0.298033	1.4281e-06	1.01706e-06	1.74832e-06
4	75686442	0	C	T	0.405	-0.192071	0.0426817	-692.715	0.423441	0.307439	8.08897e-06	5.97389e-06	8.96244e-06
4	75687831	0	C	G	0.399	-0.195924	0.042585	-692.258	0.417503	0.30227	5.08948e-06	3.7088e-06	5.78956e-06
4	75687838	0	T	C	0.375	-0.19423	0.0431073	-692.685	0.414767	0.302927	7.88267e-06	5.79116e-06	8.80234e-06
4	75696705	0	C	T	0.373	-0.194754	0.0428838	-692.547	0.43366	0.31777	6.69435e-06	5.01602e-06	7.47156e-06
4	75696745	0	G	A	0.41	-0.19389	0.0424211	-692.396	0.42031	0.304214	5.85229e-06	4.2842e-06	6.59868e-06
4	75697628	0	T	A	0.377	-0.204712	0.0439125	-691.981	0.418765	0.302986	3.82666e-06	2.77961e-06	4.41197e-06
4	75711936	0	T	C	0.416	-0.193167	0.0426574	-692.582	0.413148	0.300788	7.10854e-06	5.19742e-06	7.98626e-06
4	75720493	0	T	C	0.378	-0.209714	0.0444447	-691.74	0.430589	0.316878	2.9273e-06	2.16217e-06	3.40732e-06
4	75758710	0	T	C	0.356	-0.227191	0.0436709	-689.431	0.451767	0.335081	2.66396e-07	1.96746e-07	3.60007e-07
4	75765168	0	C	A	0.356	-0.213934	0.0443856	-691.338	0.471655	0.353845	1.80146e-06	1.42286e-06	2.21499e-06
4	75784652	0	T	G	0.348	-0.202366	0.0440981	-692.429	0.485108	0.364923	5.37507e-06	4.43364e-06	6.37488e-06
4	75812652	0	T	C	0.41	-0.202837	0.042789	-691.725	0.479183	0.360321	2.63834e-06	2.12817e-06	3.21375e-06
4	75846402	0	A	G	0.434	-0.196605	0.0428356	-692.341	0.440164	0.32439	5.3563e-06	4.04144e-06	6.04469e-06
4	75849038	0	C	T	0.436	-0.191562	0.0424626	-692.714	0.450809	0.337348	7.68475e-06	5.96885e-06	8.58325e-06
4	75849291	0	A	G	0.438	-0.208402	0.0425061	-690.936	0.468567	0.349862	1.20258e-06	9.36433e-07	1.5046e-06
4	75849576	0	A	G	0.439	-0.191219	0.0423986	-692.713	0.450355	0.333349	7.72963e-06	5.96489e-06	8.60951e-06
4	75918373	0	G	A	0.406	-0.188791	0.0420897	-692.793	0.431001	0.316744	8.64561e-06	6.48218e-06	9.53125e-06
4	75920070	0	T	C	0.403	-0.192701	0.0425119	-692.65	0.467217	0.353817	6.96235e-06	5.58321e-06	7.95425e-06
4	75924204	0	A	G	0.395	-0.204051	0.0440995	-692.21	0.459845	0.345849	4.50274e-06	3.52797e-06	5.20146e-06
4	75930994	0	C	G	0.386	-0.213696	0.0459872	-692.127	0.463723	0.349181	4.10472e-06	3.23359e-06	4.78196e-06
4	75931184	0	T	G	0.384	-0.207777	0.0453974	-692.432	0.458762	0.343486	5.68581e-06	4.44751e-06	6.47427e-06
4	75941787	0	G	A	0.361	-0.210925	0.0458833	-692.378	0.475836	0.360663	5.17922e-06	4.2021e-06	6.07204e-06
4	75942314	0	T	C	0.389	-0.220482	0.0443804	-690.666	0.487669	0.370673	8.72217e-07	7.07764e-07	1.15072e-06
4	75949490	0	A	G	0.391	-0.212343	0.0459304	-692.263	0.477605	0.362313	4.58611e-06	3.72829e-06	5.42483e-06
4	75952489	0	T	C	0.377	-0.212276	0.0455446	-692.086	0.475475	0.359098	3.84409e-06	3.09777e-06	4.567e-06
4	75956383	0	G	A	0.382	-0.201911	0.0447474	-692.669	0.425731	0.31347	7.65234e-06	5.69298e-06	8.49359e-06
4	75972585	0	A	T	0.391	-0.205938	0.0453562	-692.633	0.477994	0.360672	6.72434e-06	5.48604e-06	7.7965e-06
4	75973636	0	G	A	0.373	-0.219533	0.0430767	-689.955	0.447276	0.331753	4.58193e-07	3.38527e-07	5.96179e-07
4	75974299	0	G	A	0.391	-0.199298	0.0441435	-692.769	0.487101	0.370178	7.56368e-06	6.32526e-06	8.8874e-06
4	75977013	0	G	A	0.388	-0.209145	0.0447043	-691.966	0.456602	0.33996	3.53945e-06	2.73457e-06	4.11826e-06
4	75977098	0	T	C	0.375	-0.202386	0.0443477	-692.475	0.450004	0.334051	6.04424e-06	4.65066e-06	6.81274e-06
4	75981329	0	C	T	0.359	-0.206591	0.0446219	-692.201	0.459362	0.348081	4.4454e-06	3.49438e-06	5.14737e-06
4	75984316	0	T	C	0.389	-0.204768	0.0445802	-692.378	0.468197	0.353105	5.26993e-06	4.20469e-06	6.0989e-06
4	75993261	0	A	G	0.384	-0.20719	0.0454446	-692.533	0.469864	0.353087	6.16932e-06	4.93893e-06	7.09166e-06
4	75993304	0	A	G	0.384	-0.208628	0.0450441	-692.234	0.48261	0.365528	4.40769e-06	3.61584e-06	5.26582e-06
4	75993479	0	A	G	0.404	-0.210128	0.0434493	-691.233	0.459375	0.34016	1.66508e-06	1.27519e-06	2.0203e-06
4	76011918	0	C	A	0.396	-0.210504	0.0444841	-691.756	0.474897	0.358663	2.74455e-06	2.19884e-06	3.31598e-06
4	76011920	0	C	T	0.402	-0.203825	0.0441743	-692.265	0.457776	0.343799	4.78341e-06	3.7342e-06	5.49517e-06
4	76012006	0	T	C	0.398	-0.213155	0.0443906	-691.394	0.455043	0.341553	1.96568e-06	1.50799e-06	2.36069e-06
4	76012033	0	T	C	0.398	-0.216108	0.0444461	-691.112	0.457172	0.343522	1.46687e-06	1.12521e-06	1.79432e-06
4	76014590	0	C	T	0.402	-0.209308	0.0430445	-691.166	0.484497	0.368192	1.46439e-06	1.18965e-06	1.86481e-06
4	76014793	0	C	T	0.402	-0.205208	0.0428946	-691.506	0.469341	0.354709	2.14159e-06	1.69332e-06	2.60416e-06
4	76015796	0	G	A	0.387	-0.20634	0.0457521	-692.765	0.475499	0.359478	7.73234e-06	6.29512e-06	8.87632e-06
4	76017707	0	G	C	0.397	-0.213501	0.0442007	-691.293	0.473264	0.356708	1.71336e-06	1.35791e-06	2.11772e-06
4	76029335	0	T	C	0.373	-0.220151	0.0460134	-691.487	0.461332	0.34757	2.13661e-06	1.66143e-06	2.57071e-06
4	76036639	0	G	A	0.431	-0.178552	0.0385664	-692.249	0.48472	0.367389	4.44742e-06	3.67207e-06	5.33985e-06
4	76046632	0	T	C	0.365	-0.185776	0.0412551	-692.756	0.451733	0.340766	7.97826e-06	6.23797e-06	8.91879e-06
4	76047356	0	T	G	0.349	-0.196871	0.0439435	-692.797	0.408133	0.300907	8.85865e-06	6.50956e-06	9.90441e-06
4	76052698	0	C	T	0.348	-0.177592	0.0386459	-692.31	0.433651	0.320077	5.21844e-06	3.91439e-06	5.90414e-06
4	76052813	0	T	C	0.356	-0.182302	0.0384855	-691.639	0.413969	0.303715	2.68252e-06	1.94602e-06	3.16706e-06
4	76064052	0	G	A	0.4	-0.194519	0.0430872	-692.682	0.441802	0.327674	7.57222e-06	5.77141e-06	8.4112e-06
4	76064202	0	A	T	0.403	-0.198069	0.0433195	-692.439	0.450126	0.335911	5.80759e-06	4.47746e-06	6.56361e-06
4	76075176	0	G	T	0.398	-0.202697	0.0443113	-692.424	0.446182	0.333591	5.75152e-06	4.41202e-06	6.49245e-06
4	76077316	0	A	C	0.401	-0.196877	0.0427905	-692.305	0.446211	0.333493	5.08492e-06	3.89312e-06	5.77463e-06
4	76078049	0	G	T	0.393	-0.197878	0.0433973	-692.559	0.480372	0.367663	6.15514e-06	5.07984e-06	7.23792e-06
4	76089787	0	C	G	0.409	-0.191549	0.0418658	-692.394	0.426809	0.317807	5.72687e-06	4.27585e-06	6.45329e-06
4	76097440	0	A	G	0.358	-0.215917	0.0452625	-691.519	0.440618	0.328917	2.28662e-06	1.7165e-06	2.70172e-06
4	76099099	0	T	C	0.348	-0.191661	0.0424512	-692.646	0.409818	0.303034	7.5609e-06	5.56211e-06	8.50403e-06
4	76102412	0	G	A	0.378	-0.211152	0.0435769	-691.213	0.470201	0.352278	1.59132e-06	1.24883e-06	1.96361e-06
4	76108074	0	T	C	0.384	-0.204448	0.0453193	-692.782	0.486537	0.368389	7.68567e-06	6.40668e-06	8.99775e-06
4	76108411	0	C	T	0.348	-0.219809	0.0441146	-690.513	0.444571	0.332364	8.10859e-07	6.0385e-07	1.01848e-06
4	76110602	0	A	G	0.35	-0.217355	0.0438034	-690.643	0.460573	0.348371	8.98288e-07	6.91117e-07	1.13677e-06
4	76110884	0	T	C	0.353	-0.203714	0.0450748	-692.709	0.467078	0.35349	7.40384e-06	5.93919e-06	8.43103e-06
4	76114368	0	G	A	0.394	-0.204511	0.0440732	-692.156	0.461814	0.349	4.23388e-06	3.3336e-06	4.92148e-06
4	76127442	0	G	A	0.399	-0.202069	0.0427813	-691.746	0.443226	0.334246	2.86187e-06	2.17493e-06	3.34958e-06
4	76130502	0	C	T	0.392	-0.198378	0.0438324	-692.657	0.455161	0.341812	7.19106e-06	5.62586e-06	8.08457e-06
4	76133653	0	G	A	0.405	-0.212682	0.0424637	-690.442	0.474964	0.359591	7.12757e-07	5.61206e-07	9.31043e-07
4	76139794	0	G	A	0.382	-0.191593	0.0422618	-692.654	0.471338	0.356344	6.94341e-06	5.60795e-06	7.97531e-06
4	76141988	0	C	T	0.355	-0.204318	0.0438914	-692.078	0.453842	0.344045	3.9494e-06	3.0724e-06	4.57919e-06
4	76164811	0	A	C	0.382	-0.21235	0.0464603	-692.487	0.472034	0.355736	5.85344e-06	4.70741e-06	6.76953e-06
4	76183477	0	T	C	0.388	-0.211211	0.0443113	-691.567	0.460203	0.344591	2.32884e-06	1.8042e-06	2.78209e-06
4	76184054	0	A	G	0.389	-0.194241	0.0417283	-692.106	0.472131	0.355535	3.95295e-06	3.16607e-06	4.66899e-06
4	76193178	0	C	G	0.391	-0.198131	0.043778	-692.603	0.422459	0.309682	7.19118e-06	5.31713e-06	8.01762e-06
4	76208160	0	C	T	0.391	-0.202396	0.0414962	-691.088	0.480791	0.364593	1.36199e-06	1.09679e-06	1.73063e-06
4	76209175	0	A	G	0.363	-0.202766	0.0445823	-692.592	0.472764	0.358514	6.49111e-06	5.25775e-06	7.49928e-06
4	76232936	0	C	T	0.362	-0.206942	0.0458082	-692.677	0.446083	0.332908	7.46778e-06	5.73981e-06	8.31677e-06
4	76263548	0	C	T	0.398	-0.199114	0.042897	-692.144	0.459134	0.34595	4.20559e-06	3.29288e-06	4.87613e-06
4	76265313	0	T	C	0.36	-0.204574	0.0441747	-692.224	0.473837	0.361647	4.42056e-06	3.5803e-06	5.22458e-06
4	76266812	0	T	C	0.382	-0.215235	0.043929	-690.936	0.456278	0.344517	1.22202e-06	9.36617e-07	1.51198e-06
4	76268021	0	T	C	0.394	-0.205767	0.0445609	-692.255	0.461408	0.346502	4.70471e-06	3.69556e-06	5.42912e-06
4	76316140	0	A	G	0.402	-0.203036	0.0432238	-691.959	0.494539	0.375483	3.23696e-06	2.71576e-06	4.02256e-06
4	76342528	0	C	T	0.393	-0.202054	0.0444677	-692.573	0.453785	0.340363	6.6208e-06	5.15364e-06	7.45687e-06
4	76348471	0	A	G	0.359	-0.210415	0.0457285	-692.337	0.464005	0.35193	5.07477e-06	4.02906e-06	5.86536e-06
4	76348821	0	C	T	0.362	-0.232862	0.0455308	-689.885	0.456071	0.343598	4.18055e-07	3.14859e-07	5.51358e-07
4	76373195	0	A	G	0.387	-0.199266	0.0441865	-692.747	0.466944	0.349944	7.74248e-06	6.1796e-06	8.76913e-06
4	76373450	0	T	A	0.389	-0.207482	0.0452376	-692.392	0.459817	0.34478	5.43766e-06	4.26356e-06	6.21602e-06
4	76373977	0	C	A	0.39	-0.205877	0.0449719	-692.435	0.463016	0.34666	5.65866e-06	4.46075e-06	6.47445e-06
4	76377549	0	A	G	0.377	-0.195042	0.0430211	-692.628	0.459071	0.343981	6.93811e-06	5.45322e-06	7.83484e-06
4	76384869	0	C	T	0.388	-0.208064	0.0448936	-692.207	0.475553	0.359809	4.3472e-06	3.5147e-06	5.13829e-06
4	76385276	0	A	G	0.359	-0.21801	0.0463845	-691.862	0.451572	0.338842	3.19531e-06	2.45473e-06	3.72938e-06
4	76416923	0	T	C	0.396	-0.203701	0.0426692	-691.518	0.45015	0.337546	2.24754e-06	1.71444e-06	2.6712e-06
4	76438296	0	A	T	0.389	-0.202287	0.0448363	-692.714	0.451067	0.339473	7.67185e-06	5.97107e-06	8.57172e-06
4	76440762	0	A	G	0.397	-0.201868	0.0434192	-692.101	0.454929	0.342242	4.05875e-06	3.14984e-06	4.69312e-06
4	76466486	0	T	A	0.355	-0.18464	0.0405419	-692.601	0.489396	0.372702	6.30967e-06	5.30257e-06	7.52876e-06
4	76466670	0	A	G	0.379	-0.214445	0.0454746	-691.829	0.472471	0.357898	2.96689e-06	2.37224e-06	3.56105e-06
4	76478523	0	A	C	0.387	-0.218073	0.0446764	-691.027	0.45901	0.346083	1.33757e-06	1.02941e-06	1.64851e-06
4	76480932	0	A	G	0.347	-0.196398	0.0436628	-692.797	0.463778	0.349888	8.16285e-06	6.51242e-06	9.2142e-06
4	76486416	0	A	G	0.362	-0.207313	0.0458441	-692.668	0.452067	0.33947	7.31384e-06	5.6916e-06	8.19299e-06
4	76488920	0	C	T	0.362	-0.212891	0.0458183	-692.094	0.444511	0.331193	4.1132e-06	3.12638e-06	4.71497e-06
4	76489652	0	C	T	0.359	-0.214692	0.0458485	-692	0.481344	0.365298	3.46949e-06	2.83289e-06	4.19128e-06
4	76492306	0	G	A	0.351	-0.199179	0.0444505	-692.785	0.402506	0.294524	8.82556e-06	6.43241e-06	9.93792e-06
4	76493573	0	G	A	0.359	-0.206358	0.0456439	-692.715	0.474371	0.358936	7.35015e-06	5.97393e-06	8.45236e-06
4	84046002	0	A	C	0.013	0.813781	0.180875	-692.795	0.458705	0.349828	8.12326e-06	6.49865e-06	9.1966e-06
5	24251729	0	A	G	0.347	0.200267	0.0430302	-691.985	0.395109	0.275131	3.96788e-06	2.79089e-06	4.70439e-06
6	5593161	0	T	C	0.252	0.241012	0.0489796	-690.749	0.323342	0.21349	1.10204e-06	7.71123e-07	1.84228e-06
6	5593198	0	C	T	0.27	0.212543	0.0474753	-692.779	0.342909	0.232947	8.987e-06	6.39194e-06	1.21473e-05
6	5593674	0	C	T	0.251	0.234007	0.0478901	-690.901	0.350396	0.240997	1.30419e-06	9.02865e-07	1.87709e-06
6	5593686	0	A	G	0.251	0.234007	0.0478901	-690.901	0.350396	0.240997	1.30419e-06	9.02865e-07	1.87709e-06
6	5593894	0	T	C	0.273	0.211417	0.0461514	-692.31	0.365075	0.251614	5.57942e-06	3.91394e-06	7.03244e-06
6	5594168	0	C	T	0.257	0.222557	0.0483003	-692.208	0.328692	0.220777	4.92615e-06	3.51875e-06	7.38578e-06
6	5594388	0	T	C	0.271	0.234144	0.0468433	-690.355	0.352067	0.2403	7.49566e-07	5.12685e-07	1.10569e-06
6	5594472	0	T	C	0.255	0.229269	0.0486554	-691.714	0.343257	0.230575	3.01826e-06	2.10303e-06	4.28997e-06
6	5594550	0	A	G	0.252	0.254611	0.0485383	-689.153	0.3116	0.202078	2.12972e-07	1.47605e-07	4.24025e-07
6	5595239	0	T	C	0.265	0.234205	0.0471689	-690.526	0.328981	0.217694	8.84191e-07	6.12026e-07	1.44712e-06
6	5595589	0	C	T	0.277	0.210628	0.0449985	-691.858	0.347473	0.234857	3.49969e-06	2.44303e-06	4.83988e-06
6	5595659	0	G	A	0.255	0.234514	0.048446	-691.112	0.347563	0.234721	1.62848e-06	1.12422e-06	2.3434e-06
6	5595978	0	C	G	0.255	0.231425	0.0482182	-691.307	0.345093	0.232245	1.98747e-06	1.3767e-06	2.86123e-06
6	5596063	0	T	C	0.271	0.224542	0.046324	-691.102	0.321262	0.211902	1.57816e-06	1.11349e-06	2.61991e-06
6	5596289	0	A	G	0.255	0.219203	0.0484836	-692.584	0.34164	0.23126	7.34543e-06	5.20966e-06	1.008e-05
6	5597325	0	G	A	0.281	0.2032	0.0447478	-692.498	0.340241	0.230662	6.70761e-06	4.76386e-06	9.3076e-06
6	5597813	0	A	T	0.261	0.206316	0.046076	-692.807	0.31323	0.206758	8.95407e-06	6.5759e-06	1.442e-05
6	5597980	0	T	C	0.26	0.217664	0.0468341	-692.015	0.352705	0.243182	4.09151e-06	2.87816e-06	5.4889e-06
6	5599033	0	C	T	0.259	0.224733	0.0482859	-691.984	0.342085	0.231288	3.96566e-06	2.78594e-06	5.59182e-06
6	5599041	0	G	C	0.275	0.235472	0.0456619	-689.572	0.349358	0.237625	3.36598e-07	2.27751e-07	5.27463e-07
6	5599107	0	A	G	0.277	0.23053	0.0456788	-690.122	0.343706	0.233046	5.88517e-07	4.02776e-07	9.13829e-07
6	5599558	0	A	G	0.274	0.211282	0.0471657	-692.763	0.357253	0.245522	8.87964e-06	6.27992e-06	1.12733e-05
6	5599772	0	T	A	0.273	0.226662	0.0470615	-691.238	0.331028	0.220601	1.83308e-06	1.28245e-06	2.84929e-06
6	5600060	0	C	G	0.274	0.224869	0.046559	-691.178	0.329624	0.220053	1.71751e-06	1.20407e-06	2.70024e-06
6	5600131	0	C	A	0.274	0.225193	0.046618	-691.173	0.330296	0.220643	1.7104e-06	1.19824e-06	2.67941e-06
6	5600264	0	C	T	0.276	0.223074	0.0460466	-691.122	0.318359	0.210626	1.59881e-06	1.13603e-06	2.70216e-06
6	5600306	0	G	A	0.275	0.23099	0.0464803	-690.52	0.320438	0.212739	8.65161e-07	6.08052e-07	1.49299e-06
6	5600616	0	C	T	0.277	0.227857	0.045263	-690.191	0.329193	0.217794	6.2726e-07	4.32251e-07	1.04547e-06
6	5600837	0	C	T	0.258	0.218334	0.0482662	-692.565	0.367295	0.252806	7.26708e-06	5.10881e-06	8.97732e-06
6	5601318	0	A	G	0.259	0.231104	0.0486377	-691.539	0.335654	0.225664	2.5019e-06	1.75409e-06	3.7318e-06
6	5601454	0	T	C	0.275	0.226188	0.0464058	-690.954	0.344927	0.232259	1.38427e-06	9.54028e-07	2.03449e-06
6	5601576	0	A	T	0.272	0.219343	0.0472196	-692.022	0.360628	0.249155	4.13724e-06	2.90006e-06	5.37626e-06
6	5601618	0	G	C	0.269	0.232275	0.0475299	-690.892	0.349789	0.237409	1.30029e-06	8.95174e-07	1.87629e-06
6	5601666	0	C	G	0.269	0.212862	0.0473358	-692.687	0.360787	0.248845	8.20862e-06	5.80099e-06	1.03169e-05
6	5601735	0	A	G	0.274	0.219319	0.0463236	-691.619	0.339091	0.229872	2.71355e-06	1.90528e-06	3.95869e-06
6	5602501	0	T	C	0.251	0.225902	0.0500452	-692.625	0.33026	0.221482	7.59236e-06	5.43644e-06	1.10618e-05
6	5605128	0	C	T	0.269	0.218416	0.0468214	-691.936	0.33727	0.226229	3.77226e-06	2.65201e-06	5.46397e-06
6	5621705	0	C	T	0.244	0.226746	0.0483486	-691.839	0.399502	0.287643	3.35376e-06	2.39683e-06	3.98247e-06
6	5621741	0	T	C	0.255	0.228725	0.0479187	-691.438	0.340963	0.23192	2.25576e-06	1.57913e-06	3.29208e-06
6	5633877	0	T	C	0.233	0.226391	0.0461328	-690.817	0.327982	0.221995	1.1764e-06	8.28131e-07	1.90682e-06
6	5640110	0	A	G	0.236	0.226754	0.0483328	-691.811	0.357889	0.246853	3.32712e-06	2.32769e-06	4.41678e-06
6	5641799	0	C	A	0.236	0.22482	0.0480793	-691.887	0.349987	0.241697	3.5793e-06	2.51994e-06	4.89087e-06
6	5643678	0	C	T	0.244	0.201749	0.0445148	-692.532	0.364677	0.252849	6.9846e-06	4.93653e-06	8.71955e-06
6	5644246	0	G	A	0.241	0.217201	0.0475567	-692.377	0.362184	0.251727	5.94532e-06	4.19939e-06	7.54647e-06
6	5644302	0	A	G	0.247	0.225568	0.0479568	-691.76	0.354191	0.24534	3.14276e-06	2.20569e-06	4.24629e-06
6	5644345	0	C	T	0.241	0.227958	0.0482628	-691.666	0.360658	0.250198	2.86235e-06	2.00019e-06	3.7897e-06
6	5653114	0	G	T	0.268	0.220942	0.0472771	-691.901	0.338418	0.229451	3.62453e-06	2.55681e-06	5.23015e-06
6	5654455	0	T	C	0.281	0.20462	0.04497	-692.458	0.344333	0.236186	6.43127e-06	4.57093e-06	8.76644e-06
6	5660719	0	A	T	0.247	0.23289	0.0493924	-691.706	0.363906	0.255116	2.97556e-06	2.08649e-06	3.88697e-06
6	5666247	0	A	C	0.238	0.221788	0.0490125	-692.565	0.36605	0.2555	7.21388e-06	5.11078e-06	8.95163e-06
6	5666425	0	G	A	0.24	0.22523	0.0502629	-692.766	0.372604	0.264163	8.82036e-06	6.29994e-06	1.0618e-05
6	5668356	0	A	T	0.241	0.220305	0.0487257	-692.59	0.381591	0.271673	7.34075e-06	5.24262e-06	8.6937e-06
6	5669244	0	C	T	0.248	0.221008	0.0490205	-692.651	0.391493	0.280175	7.78474e-06	5.59076e-06	8.99159e-06
6	5673713	0	A	G	0.251	0.232878	0.0499115	-691.941	0.386563	0.276696	3.75522e-06	2.66379e-06	4.5421e-06
6	5684495	0	A	C	0.241	0.245304	0.0493068	-690.48	0.345829	0.239292	8.42181e-07	5.83328e-07	1.26882e-06
6	5691439	0	G	A	0.246	0.22774	0.0495668	-692.264	0.394582	0.280561	5.23721e-06	3.73108e-06	6.12852e-06
6	5693788	0	A	G	0.242	0.228317	0.0503335	-692.524	0.390208	0.277068	6.86075e-06	4.89681e-06	7.99201e-06
6	5693831	0	G	A	0.243	0.228246	0.0503992	-692.555	0.387504	0.274284	7.09486e-06	5.05424e-06	8.299e-06
6	5693905	0	C	G	0.244	0.229709	0.05021	-692.349	0.392643	0.277541	5.73593e-06	4.07835e-06	6.70682e-06
6	5694953	0	T	C	0.235	0.229854	0.0509478	-692.66	0.417069	0.303035	7.67573e-06	5.64253e-06	8.56985e-06
6	5704817	0	A	G	0.216	0.236087	0.0497571	-691.576	0.367571	0.261431	2.58361e-06	1.82109e-06	3.35712e-06

## Sheet: Table S3
Table S3. SMR test based on the GWAS result of HSC
probeID	ProbeChr	Gene	Probe_bp	trans_chr	trans_leftBound	trans_rightBound	topSNP	topSNP_chr	topSNP_bp	A1	A2	Freq	b_GWAS	se_GWAS	p_GWAS	b_eQTL	se_eQTL	p_eQTL	b_SMR	se_SMR	p_SMR	p_SMR_FDR_adjusted
ENSGALG00000012196	4	MCUB	58154371	2	128845750	129930691	2:129897204	2	129897204	T	C	0.245509	-0.218	0.0479	4.49e-06	0.229971	0.0404727	1.33032e-08	-0.947947	0.266863	0.000382042	0.000518486
ENSGALG00000014026	4	DNAJB14	60128048	2	128845750	129965320	2:129845750	2	129845750	A	G	0.235778	-0.238	0.0527	5.39e-06	0.543927	0.0492351	2.2527e-28	-0.437558	0.104671	2.91086e-05	9.21773e-05
ENSGALG00000035619	4	MTTP	60028589	2	128845750	129965320	2:129845750	2	129845750	A	G	0.235778	-0.238	0.0527	5.39e-06	0.346674	0.0302353	1.95751e-30	-0.686524	0.163383	2.64642e-05	9.21773e-05
ENSGALG00000030614	4	ADH1C	59984686	2	128845750	129897204	2:129845750	2	129845750	A	G	0.235778	-0.238	0.0527	5.39e-06	0.288338	0.051504	2.16384e-08	-0.82542	0.234827	0.000439739	0.000557003
ENSGALG00000020160	4	ADH6	59962436	2	128845750	129965320	2:129845750	2	129845750	A	G	0.235778	-0.238	0.0527	5.39e-06	-0.585188	0.0388398	2.68053e-51	0.406707	0.094015	1.51859e-05	9.21773e-05
ENSGALG00000012211	4	PDLIM5	58197414	2	128845750	129965320	2:129930691	2	129930691	G	A	0.236527	-0.215	0.0477	5.21e-06	-0.376409	0.0551412	8.71541e-12	0.571188	0.151857	0.000168993	0.000291896
ENSGALG00000012245	4	ADH4	59946344	2	128897204	129965320	2:129897204	2	129897204	T	C	0.245509	-0.218	0.0479	4.49e-06	0.234513	0.0432184	5.75562e-08	-0.929587	0.266585	0.000488444	0.000580028
ENSGALG00000011974	4	RPL7L1	54538589	2	129845750	130897204	2:129897204	2	129897204	T	C	0.245509	-0.218	0.0479	4.49e-06	-0.214471	0.0406035	1.27729e-07	1.01645	0.294808	0.000565071	0.000606971
ENSGALG00000002106	8	CLCC1	1724671	4	33553496	34554151	4:34554151	4	34554151	C	A	0.385479	-0.211	0.046	6.34e-06	-0.327155	0.0254351	7.33212e-38	0.644955	0.14928	1.55715e-05	9.21773e-05
ENSGALG00000031122	8	NTNG1	1215190	4	33553496	34554151	4:34554151	4	34554151	C	A	0.385479	-0.211	0.046	6.34e-06	-0.291387	0.0504991	7.92044e-09	0.724123	0.201669	0.000329861	0.000482104
ENSGALG00000002164	8	DDX59	1826039	4	33553496	34554151	4:34554151	4	34554151	C	A	0.385479	-0.211	0.046	6.34e-06	-0.36311	0.0319782	7.00972e-30	0.58109	0.136629	2.10881e-05	9.21773e-05
ENSGALG00000002129	8	WDR47	1739634	4	33553496	34554151	4:34554151	4	34554151	C	A	0.385479	-0.211	0.046	6.34e-06	-0.413994	0.0475255	3.01243e-18	0.50967	0.125576	4.93565e-05	0.000133968
ENSGALG00000002369	8	F13B	3032092	4	33553496	34554151	4:34554151	4	34554151	C	A	0.385479	-0.211	0.046	6.34e-06	-0.350215	0.043396	7.01781e-16	0.602487	0.151082	6.66839e-05	0.000158374
ENSGALG00000032398	8	ASPM	2987284	4	33553496	34554151	4:34554151	4	34554151	C	A	0.385479	-0.211	0.046	6.34e-06	-0.318039	0.0459616	4.52748e-12	0.663442	0.173529	0.000131713	0.000250255
ENSGALG00000028940	5	NUDT14	52393790	4	75656076	75696705	4:75686442	4	75686442	C	T	0.403443	-0.192	0.0427	5.97e-06	-0.201815	0.0380047	1.09474e-07	0.951368	0.277243	0.00060017	0.000606971
ENSGALG00000009309	9	EIF5A2	19871778	4	75846402	76348471	4:76348471	4	76348471	A	G	0.359281	-0.21	0.0457	4.03e-06	-0.15567	0.030232	2.61636e-07	1.34901	0.393472	0.000606971	0.000606971
ENSGALG00000004875	14	PEMT	5190747	6	4593161	5704817	6:5600306	6	5600306	G	A	0.276946	0.231	0.0465	6.08e-07	-0.335565	0.0316287	2.69084e-26	-0.688391	0.15301	6.82807e-06	9.21773e-05
ENSGALG00000004902	14	TOM1L2	5319981	6	4593161	5694953	6:5641799	6	5641799	C	A	0.235778	0.225	0.0481	2.52e-06	-0.346234	0.0515521	1.86536e-11	-0.64985	0.169298	0.000123795	0.000250255
ENSGALG00000042008	26	GSTM3	1269132	6	4633877	5693831	6:5633877	6	5633877	T	C	0.232036	0.226	0.0461	8.28e-07	0.165174	0.0303612	5.31936e-08	1.36826	0.375701	0.000270659	0.000428543

## Sheet: Table S4
Table S4. SRC analysis between the expression of each gene and HSC
gene_id	gene name	SRC correlation coefficient	p_value	p_FDR	direction
ENSGALG00000007114	APOA1	0.303439	4.44089e-15	5.41389e-11	positive
ENSGALG00000007109	APOA4	0.29312	3.9746e-14	1.7144e-10	positive
ENSGALG00000030920	APOC3	0.292817	4.21885e-14	1.7144e-10	positive
ENSGALG00000045288	CAMK2N1	-0.278892	7.01883e-13	2.13916e-09	negative
ENSGALG00000010225		-0.258954	2.99418e-11	6.56367e-08	negative
ENSGALG00000004631	DRAXIN	-0.258533	3.23042e-11	6.56367e-08	negative
ENSGALG00000004373	KCNJ16	-0.253999	7.25597e-11	1.20018e-07	negative
ENSGALG00000044649	P2RX2	0.253534	7.87583e-11	1.20018e-07	positive
ENSGALG00000011113	SGIP1	-0.232546	2.70385e-09	3.66252e-06	negative
ENSGALG00000005411	MEIOB	-0.231297	3.30311e-09	4.02683e-06	negative
ENSGALG00000016325	GSTA3	-0.228531	5.12395e-09	5.67874e-06	negative
ENSGALG00000043903		0.223697	1.08912e-08	1.10646e-05	positive
ENSGALG00000000318	CSRP1	0.22227	1.35621e-08	1.27181e-05	positive
ENSGALG00000000645		-0.220086	1.89189e-08	1.64743e-05	negative
ENSGALG00000001320	CYP1A2	-0.212506	5.84824e-08	4.75306e-05	negative
ENSGALG00000027415	GRIN2C	0.210894	7.39644e-08	5.63563e-05	positive
ENSGALG00000028376	FGF19	-0.204242	1.91087e-07	0.000137032	negative
ENSGALG00000012322	KCTD16	-0.19811	4.45904e-07	0.000302001	negative
ENSGALG00000034616	INHBA	0.196377	5.63947e-07	0.000336272	positive
ENSGALG00000028294		-0.196011	5.92445e-07	0.000336272	negative
ENSGALG00000050919		0.195914	6.00174e-07	0.000336272	positive
ENSGALG00000050083	SYCP2L	-0.195832	6.06841e-07	0.000336272	negative
ENSGALG00000051148		0.189846	1.34059e-06	0.000710572	positive
ENSGALG00000048656		-0.188659	1.56419e-06	0.000794541	negative
ENSGALG00000010170		0.187363	1.84895e-06	0.00090162	positive
ENSGALG00000031069		0.18594	2.21889e-06	0.000989353	positive
ENSGALG00000014795	TGIF1	-0.185769	2.2676e-06	0.000989353	negative
ENSGALG00000010391	MMRN1	-0.185479	2.35301e-06	0.000989353	negative
ENSGALG00000000120	BMP10	-0.185478	2.35348e-06	0.000989353	negative
ENSGALG00000010139	SSTR1	-0.18404	2.82442e-06	0.00114775	negative
ENSGALG00000023359	BTBD17	0.18289	3.26468e-06	0.00128386	positive
ENSGALG00000046316	CFAP97D1	0.18205	3.62714e-06	0.00138183	positive
ENSGALG00000015283	CEP57L1	0.181432	3.91778e-06	0.00144732	positive
ENSGALG00000041078	MID1IP1	-0.180376	4.46711e-06	0.00160172	negative
ENSGALG00000007786	DOK5	0.179762	4.81908e-06	0.00167855	positive
ENSGALG00000017199	MAML2	0.178996	5.29588e-06	0.00179339	positive
ENSGALG00000029670	CRYZL1	0.178489	5.63597e-06	0.00182346	positive
ENSGALG00000042895	BCAR1	-0.178268	5.79108e-06	0.00182346	negative
ENSGALG00000033591		-0.178208	5.83341e-06	0.00182346	negative
ENSGALG00000020322		0.177347	6.48012e-06	0.00196489	positive
ENSGALG00000034294	ATP6V0D2	0.177187	6.60819e-06	0.00196489	positive
ENSGALG00000001325	CYP1A1	-0.176671	7.03574e-06	0.00199894	negative
ENSGALG00000026384	PCSK4	0.176313	7.34782e-06	0.00199894	positive
ENSGALG00000007220	FTH1	-0.176296	7.36291e-06	0.00199894	negative
ENSGALG00000001319	CAMK1G	0.176278	7.37857e-06	0.00199894	positive
ENSGALG00000008398	MPP4	0.175168	8.4366e-06	0.00223588	positive
ENSGALG00000008201	FBXO21	0.174596	9.03738e-06	0.00234414	positive
ENSGALG00000055056		0.173867	9.86144e-06	0.0025046	positive
ENSGALG00000009448	IFRD1	-0.173228	1.06425e-05	0.00264781	negative
ENSGALG00000034094	SP5	-0.172727	1.12959e-05	0.00275417	negative
ENSGALG00000005768	ETV5	-0.172058	1.22276e-05	0.00292287	negative
ENSGALG00000007596		-0.171745	1.26874e-05	0.00297446	negative
ENSGALG00000002581		0.171424	1.31773e-05	0.00300173	positive
ENSGALG00000046955		0.171348	1.32962e-05	0.00300173	positive
ENSGALG00000023172		0.170519	1.46567e-05	0.00324873	positive
ENSGALG00000051301	KHK	0.169871	1.58114e-05	0.00344208	positive
ENSGALG00000002234	UNC13D	0.168666	1.81904e-05	0.00389051	positive
ENSGALG00000030941	ELAPOR1	-0.167631	2.05033e-05	0.00430957	negative
ENSGALG00000006027	TM6SF1	-0.167275	2.13624e-05	0.00441405	negative
ENSGALG00000019934		0.167008	2.20274e-05	0.00447559	positive
ENSGALG00000014365	RBPJ	-0.166295	2.39052e-05	0.00476504	negative
ENSGALG00000014261	UCHL1	-0.166174	2.42366e-05	0.00476504	negative
ENSGALG00000010343	TSPAN1	-0.166035	2.46245e-05	0.00476504	negative
ENSGALG00000051871	INHBC	0.163808	3.17061e-05	0.00603952	positive
ENSGALG00000009318	IFT140	0.163372	3.33032e-05	0.00623625	positive
ENSGALG00000010507	FCRL4	0.16325	3.3762e-05	0.00623625	positive
ENSGALG00000039528	PLCE1	0.163108	3.43045e-05	0.00624187	positive
ENSGALG00000005360	CA4	-0.162437	3.69846e-05	0.00663059	negative
ENSGALG00000017177	MSANTD4	0.161465	4.12229e-05	0.00728331	positive
ENSGALG00000005090	SKA2	0.160575	4.54951e-05	0.0079233	positive
ENSGALG00000026005	DIO2	-0.160289	4.69569e-05	0.00798323	negative
ENSGALG00000046008	RSPH3	0.160252	4.71489e-05	0.00798323	positive
ENSGALG00000009743	RPAP3	0.159978	4.85978e-05	0.00811584	positive
ENSGALG00000050983		-0.1598	4.95629e-05	0.00813345	negative
ENSGALG00000011353	TNNI3K	0.159713	5.00376e-05	0.00813345	positive
ENSGALG00000020390		-0.158599	5.65404e-05	0.00906953	negative
ENSGALG00000010293	RBP	-0.158238	5.88126e-05	0.0092922	negative
ENSGALG00000005517	KIF9	0.158139	5.9453e-05	0.0092922	positive
ENSGALG00000009830	MGAT4D	0.157381	6.45615e-05	0.00986549	positive
ENSGALG00000038532		-0.157356	6.47395e-05	0.00986549	negative
ENSGALG00000046326	IL1R2	-0.156569	7.04944e-05	0.0105504	negative
ENSGALG00000041988	SIK1	-0.156507	7.09646e-05	0.0105504	negative
ENSGALG00000008107	IRS4	-0.155942	7.54225e-05	0.0110441	negative
ENSGALG00000004035	CRYBA1	0.155859	7.60976e-05	0.0110441	positive
ENSGALG00000040905	NTAN1	0.155566	7.85325e-05	0.0112159	positive
ENSGALG00000014828	ECHDC1	0.155496	7.91213e-05	0.0112159	positive
ENSGALG00000045427	UPP2	-0.154372	8.92275e-05	0.0122118	negative
ENSGALG00000003879	MFSD2A	0.154372	8.92282e-05	0.0122118	positive
ENSGALG00000004369	PYGO1	-0.154298	8.99327e-05	0.0122118	negative
ENSGALG00000021193	STARD5	-0.154275	9.01537e-05	0.0122118	negative
ENSGALG00000015877	SH3BGRL2	-0.153146	0.000101628	0.01353	negative
ENSGALG00000029235	CPNE4	-0.153089	0.00010225	0.01353	negative
ENSGALG00000013867	PTPN2	-0.153	0.000103215	0.01353	negative
ENSGALG00000012505	LRFN5	-0.152687	0.000106679	0.0138354	negative
ENSGALG00000043399	EZH2	0.152069	0.000113854	0.0145981	positive
ENSGALG00000019543	OTULIN	0.151946	0.000115323	0.0145981	positive
ENSGALG00000002707	CHRNB2	-0.151878	0.000116153	0.0145981	negative
ENSGALG00000006919	POF1B	0.15168	0.000118591	0.0147524	positive
ENSGALG00000013090	LOXL4	0.151442	0.000121584	0.014972	positive
ENSGALG00000008859	WDR31	0.151086	0.000126195	0.0152327	positive
ENSGALG00000023626	NTN1	-0.151086	0.0001262	0.0152327	negative
ENSGALG00000035978	CDCA7L	-0.150747	0.000130739	0.015536	negative
ENSGALG00000036909	BEND5	-0.150645	0.000132135	0.015536	negative
ENSGALG00000014997	PLA1A	-0.150539	0.000133596	0.015536	negative
ENSGALG00000000521	SPIRE2	-0.150524	0.00013381	0.015536	negative
ENSGALG00000011865	SMTN	0.149981	0.000141571	0.0161991	positive
ENSGALG00000028638	CNP1	0.14994	0.000142179	0.0161991	positive
ENSGALG00000004657	FBXO2	0.149697	0.000145798	0.0164576	positive
ENSGALG00000010232	VRTN	-0.149528	0.000148375	0.0165949	negative
ENSGALG00000004413	SLC39A11	-0.149118	0.000154788	0.0171144	negative
ENSGALG00000017652	TTC9	-0.149042	0.000156003	0.0171144	negative
ENSGALG00000007320	FXYD2	0.148891	0.000158457	0.0171144	positive
ENSGALG00000004189	MAFK	-0.14888	0.000158636	0.0171144	negative
ENSGALG00000009042	ISM1	-0.148707	0.000161484	0.017211	negative
ENSGALG00000041555	COL1A1	0.148576	0.000163662	0.017211	positive
ENSGALG00000000817	ZNF821	0.14857	0.000163767	0.017211	positive
ENSGALG00000009538		-0.148473	0.000165408	0.017235	negative
ENSGALG00000029083	NXPH2	-0.147921	0.000175034	0.017964	negative
ENSGALG00000053278	SUCNR1	0.147904	0.000175352	0.017964	positive
ENSGALG00000016287	NR0B1	-0.147711	0.000178851	0.0181697	negative
ENSGALG00000010237	NPC2	-0.147451	0.000183646	0.0184368	negative
ENSGALG00000002260	CISH	-0.147378	0.000185029	0.0184368	negative
ENSGALG00000040730	RXRG	-0.147326	0.000186016	0.0184368	negative
ENSGALG00000016761	LYG2	-0.147131	0.000189749	0.0186335	negative
ENSGALG00000016538	RAI2	-0.147063	0.000191058	0.0186335	negative
ENSGALG00000010847	VEGFC	-0.146733	0.000197586	0.0191172	negative
ENSGALG00000014250	PHOX2B	-0.146563	0.000201024	0.0192968	negative
ENSGALG00000036749	MRPS28	-0.145851	0.000216058	0.0203118	negative
ENSGALG00000012241	KLHDC1	0.145751	0.000218241	0.0203118	positive
ENSGALG00000026396	BG1	0.14571	0.000219149	0.0203118	positive
ENSGALG00000011141	ITGB6	-0.145709	0.000219169	0.0203118	negative
ENSGALG00000007014	PYROXD2	0.145675	0.00021993	0.0203118	positive
ENSGALG00000000745	SLC26A9	-0.145197	0.000230765	0.0211523	negative
ENSGALG00000016570		0.144198	0.000255098	0.0231261	positive
ENSGALG00000009068	ITPKB	-0.144159	0.000256093	0.0231261	negative
ENSGALG00000012812	SVOPL	-0.143254	0.00028025	0.0249253	negative
ENSGALG00000013155		-0.143206	0.000281599	0.0249253	negative
ENSGALG00000054657		0.143186	0.00028215	0.0249253	positive
ENSGALG00000022991	SMIM20	-0.142944	0.000289	0.0252226	negative
ENSGALG00000036293	EBAG9	-0.142921	0.000289678	0.0252226	negative
ENSGALG00000010811	LGMN	-0.14285	0.000291723	0.0252226	negative
ENSGALG00000008072	CHRDL1	-0.142508	0.000301767	0.0259074	negative
ENSGALG00000010108		0.142298	0.00030807	0.0262635	positive
ENSGALG00000032598	MYO1A	0.14214	0.000312935	0.0263172	positive
ENSGALG00000012638	CRY1	-0.14213	0.000313224	0.0263172	negative
ENSGALG00000049408	HIST1H2B8	0.142067	0.000315176	0.0263172	positive
ENSGALG00000015263		-0.141524	0.000332479	0.0274818	negative
ENSGALG00000014252		-0.141489	0.000333631	0.0274818	negative
ENSGALG00000039193	AGRN	0.141335	0.000338716	0.0277133	positive
ENSGALG00000028336	MED10	-0.141244	0.000341732	0.0277231	negative
ENSGALG00000049587		0.141195	0.000343383	0.0277231	positive
ENSGALG00000009020	JAG1	-0.141127	0.00034569	0.0277257	negative
ENSGALG00000050069		0.14104	0.000348642	0.0277797	positive
ENSGALG00000000918	CCDC103	0.140832	0.00035583	0.0281519	positive
ENSGALG00000002155	HS6ST1	-0.140765	0.000358147	0.0281519	negative
ENSGALG00000051290		-0.140654	0.000362062	0.0281519	negative
ENSGALG00000003464		0.140591	0.000364309	0.0281519	positive
ENSGALG00000051505	ZNF503	-0.140575	0.000364859	0.0281519	negative
ENSGALG00000044780		-0.140172	0.000379492	0.029089	negative
ENSGALG00000051213	DUSP21	0.14011	0.000381777	0.029089	positive
ENSGALG00000003476	ERN1	-0.14003	0.000384784	0.0291361	negative
ENSGALG00000026687	PLCD4	0.139917	0.000389018	0.029164	positive
ENSGALG00000012219	UNC5C	-0.139893	0.000389938	0.029164	negative
ENSGALG00000039022	PDE1B	0.139767	0.000394725	0.029342	positive
ENSGALG00000008459	BMPR2	-0.139362	0.000410526	0.0302447	negative
ENSGALG00000034168	WNT5A	0.13933	0.00041183	0.0302447	positive
ENSGALG00000035242	RMDN3	-0.138521	0.000445275	0.0325051	negative
ENSGALG00000046409		-0.138233	0.00045777	0.0332183	negative
ENSGALG00000001475	STMN1	-0.137969	0.000469564	0.0338725	negative
ENSGALG00000007636	PCK1	0.137807	0.000476915	0.0340278	positive
ENSGALG00000007814		-0.137752	0.000479423	0.0340278	negative
ENSGALG00000009954	DYNC2LI1	-0.137737	0.00048009	0.0340278	negative
ENSGALG00000048343		0.13751	0.000490671	0.0345767	positive
ENSGALG00000029001	YRDC	-0.13727	0.000502053	0.0350887	negative
ENSGALG00000038145	DPP7	0.137193	0.000505771	0.0350887	positive
ENSGALG00000001333	MRRFP1	0.137166	0.000507035	0.0350887	positive
ENSGALG00000002121	PLEKHN1	0.137117	0.00050945	0.0350887	positive
ENSGALG00000008437	NET1	-0.136831	0.000523493	0.0358534	negative
ENSGALG00000014490	P3H3	0.136653	0.000532452	0.0362633	positive
ENSGALG00000030719	CLMN	-0.136448	0.000542957	0.0367733	negative
ENSGALG00000011327	NR2C1	0.136327	0.000549191	0.0367877	positive
ENSGALG00000040474	ITCH	-0.136327	0.000549205	0.0367877	negative
ENSGALG00000016932	MZT1	0.135959	0.000568701	0.0378451	positive
ENSGALG00000004047	GALE	0.135913	0.0005712	0.0378451	positive
ENSGALG00000052986		-0.135751	0.000580022	0.0382219	negative
ENSGALG00000005421		0.135481	0.000594972	0.0389962	positive
ENSGALG00000045814	CRLF2	-0.135371	0.000601207	0.0391942	negative
ENSGALG00000033271	PFKM	0.135311	0.000604611	0.0392064	positive
ENSGALG00000011266	PPM1K	-0.135087	0.000617477	0.0395674	negative
ENSGALG00000009870	IL15	0.135042	0.000620103	0.0395674	positive
ENSGALG00000010960	GALNT3	0.135021	0.000621343	0.0395674	positive
ENSGALG00000006662	BPIFB3	0.13499	0.00062316	0.0395674	positive
ENSGALG00000021451		-0.13484	0.000632018	0.0399219	negative
ENSGALG00000026380	UBE2C	0.134712	0.000639666	0.0400598	positive
ENSGALG00000040926	SAMSN1	0.134693	0.000640773	0.0400598	positive
ENSGALG00000000227	DPYSL2	-0.134432	0.000656703	0.0408463	negative
ENSGALG00000055023		0.13437	0.000660484	0.0408729	positive
ENSGALG00000043010	NR2F6	-0.134234	0.000668975	0.0411892	negative
ENSGALG00000004623	AGTRAP	-0.134079	0.000678707	0.0415785	negative
ENSGALG00000014616	MT3	-0.133717	0.000702059	0.0426717	negative
ENSGALG00000039983	EEPD1	-0.133694	0.000703552	0.0426717	negative
ENSGALG00000023576	PIM3	-0.133481	0.000717648	0.0431565	negative
ENSGALG00000016518	PHKA2	0.133456	0.00071937	0.0431565	positive
ENSGALG00000015692		0.133362	0.000725656	0.0431565	positive
ENSGALG00000016779	RNF149	-0.133361	0.000725706	0.0431565	negative
ENSGALG00000009807	FLVCR1	-0.132823	0.000762932	0.0450995	negative
ENSGALG00000000607	GPR37L1	-0.132783	0.000765777	0.0450995	negative
ENSGALG00000033144	COLEC10	-0.132579	0.000780363	0.0455528	negative
ENSGALG00000005796	XBP1	-0.132543	0.000782979	0.0455528	negative
ENSGALG00000054629	PDCD2L	0.132519	0.000784684	0.0455528	positive
ENSGALG00000006267	TPX2	0.132353	0.000796816	0.0460378	positive
ENSGALG00000034297	TBX2	-0.132255	0.000804039	0.0461941	negative
ENSGALG00000031164	WFDC2	-0.132214	0.000807099	0.0461941	negative
ENSGALG00000002311	GALK1	0.13209	0.000816425	0.0465095	positive
ENSGALG00000006189	CRYGN	0.131967	0.000825714	0.0468199	positive
ENSGALG00000025935	XPNPEP2	-0.131878	0.000832492	0.0468668	negative
ENSGALG00000008949	ADRB1	-0.131856	0.00083423	0.0468668	negative
ENSGALG00000050372	SYCN	-0.131058	0.000897666	0.0501993	negative
ENSGALG00000008285	NAPEPLD	-0.130997	0.000902665	0.0502483	negative
ENSGALG00000003702	CLINT1	-0.130842	0.000915511	0.0505075	negative
ENSGALG00000013624		-0.130784	0.000920441	0.0505075	negative
ENSGALG00000007610	CDC23	0.13076	0.000922464	0.0505075	positive
ENSGALG00000011880	BBS7	0.130711	0.000926567	0.0505075	positive
ENSGALG00000005707	IFT20	-0.130694	0.000928035	0.0505075	negative
ENSGALG00000015314	BEND3	-0.130583	0.000937455	0.0505639	negative
ENSGALG00000007999	MRPS7	-0.130565	0.00093904	0.0505639	negative
ENSGALG00000025884	NABP1	-0.130517	0.00094317	0.0505639	negative
ENSGALG00000042929		-0.130488	0.000945663	0.0505639	negative
ENSGALG00000051466	NDFIP2	-0.130344	0.000958131	0.0510069	negative
ENSGALG00000048285	TCN2	-0.130169	0.000973516	0.0516006	negative
ENSGALG00000007382	CDA	-0.130089	0.000980662	0.0517543	negative
ENSGALG00000044816		0.130008	0.00098785	0.051909	positive
ENSGALG00000015233	ATP1B1	-0.129515	0.00103312	0.0540547	negative
ENSGALG00000014998	CABLES1	-0.129384	0.00104538	0.0544627	negative
ENSGALG00000039538	CLDND1	-0.129254	0.00105775	0.054611	negative
ENSGALG00000035596	NT5DC2	-0.12925	0.00105813	0.054611	negative
ENSGALG00000006153	EXOG	0.129213	0.00106167	0.054611	positive
ENSGALG00000023517	AGPAT2	-0.128899	0.00109225	0.0559481	negative
ENSGALG00000031996		0.128617	0.0011204	0.0571499	positive
ENSGALG00000026663	CX3CL1	0.128553	0.00112686	0.05724	positive
ENSGALG00000012882	KDSR	-0.128483	0.00113391	0.0573588	negative
ENSGALG00000013743	ENPP7	-0.128357	0.00114683	0.0577728	negative
ENSGALG00000052753		-0.128286	0.00115421	0.0579051	negative
ENSGALG00000048309		-0.128134	0.00117011	0.0584133	negative
ENSGALG00000003283		0.128048	0.00117911	0.0584133	positive
ENSGALG00000013632	ACOT13	0.128013	0.0011828	0.0584133	positive
ENSGALG00000025804	CLCN2	0.127996	0.00118467	0.0584133	positive
ENSGALG00000026607		-0.127962	0.00118829	0.0584133	negative
ENSGALG00000006805	PLSCR1	-0.127864	0.00119874	0.0584504	negative
ENSGALG00000048035	GCNT2	-0.127854	0.00119986	0.0584504	negative
ENSGALG00000040101		0.12782	0.00120343	0.0584504	positive
ENSGALG00000026161		0.12773	0.00121319	0.0586907	positive
ENSGALG00000004249	GRHL3	-0.127578	0.00122979	0.0592125	negative
ENSGALG00000037773	ST3GAL1	-0.127543	0.0012337	0.0592125	negative
ENSGALG00000049798	HDGFL3	-0.127481	0.00124055	0.0593079	negative
ENSGALG00000034434	IDH2	-0.127301	0.00126058	0.0600302	negative
ENSGALG00000014971	SLC2A9	-0.127097	0.00128369	0.0608929	negative
ENSGALG00000002764	ATP1B3	-0.127003	0.00129452	0.0611684	negative
ENSGALG00000007582	DPYSL3	-0.12695	0.0013007	0.0611922	negative
ENSGALG00000033941	RORC	0.126912	0.00130506	0.0611922	positive
ENSGALG00000003016	MASP2	-0.126783	0.00132007	0.0616589	negative
ENSGALG00000052318		0.126634	0.00133775	0.0622464	positive
ENSGALG00000012196	MCUB	-0.126372	0.00136918	0.0634667	negative
ENSGALG00000042159	SLITRK3	-0.126288	0.00137944	0.0636997	negative
ENSGALG00000030324	ELAPOR2	-0.12624	0.00138532	0.0637297	negative
ENSGALG00000039334		-0.126079	0.00140518	0.0644006	negative
ENSGALG00000027188	SREBF1	-0.126027	0.00141163	0.064454	negative
ENSGALG00000049658		-0.125411	0.0014904	0.0677217	negative
ENSGALG00000036894	ABCA2	0.125382	0.00149431	0.0677217	positive
ENSGALG00000052088	SFR1	0.125295	0.00150576	0.067988	positive
ENSGALG00000037261	RFXANK	-0.125182	0.00152072	0.0684098	negative
ENSGALG00000030024	USP15	-0.12507	0.00153587	0.0684897	negative
ENSGALG00000027920		-0.125046	0.00153911	0.0684897	negative
ENSGALG00000004220	SERINC3	-0.125044	0.00153935	0.0684897	negative
ENSGALG00000031238	SLIRP	0.124782	0.00157513	0.0695384	positive
ENSGALG00000010969	SPIA4	-0.124737	0.00158136	0.0695384	negative
ENSGALG00000013135	GALNT1	-0.124706	0.00158561	0.0695384	negative
ENSGALG00000048109		-0.124705	0.00158573	0.0695384	negative
ENSGALG00000035016	ID2	-0.124621	0.0015974	0.0697991	negative
ENSGALG00000001701		0.124423	0.00162542	0.0707695	positive
ENSGALG00000009276	LRAT	-0.1243	0.00164294	0.0712306	negative
ENSGALG00000047684		-0.124174	0.00166111	0.0712306	negative
ENSGALG00000039454	SP4	-0.124161	0.00166297	0.0712306	negative
ENSGALG00000026081	RBM38	0.124123	0.00166855	0.0712306	positive
ENSGALG00000042308	FZD3	-0.124097	0.00167225	0.0712306	negative
ENSGALG00000002804	RND2	0.124055	0.00167846	0.0712306	positive
ENSGALG00000017099	RASL11A	0.124012	0.00168477	0.0712306	positive
ENSGALG00000016885	STK24	-0.12401	0.00168507	0.0712306	negative
ENSGALG00000016459	LRATD1	-0.123986	0.00168859	0.0712306	negative
ENSGALG00000012877	CREB3L2	-0.123907	0.00170018	0.071351	negative
ENSGALG00000028250	ANKRD22	-0.123824	0.00171255	0.071351	negative
ENSGALG00000049421		-0.12382	0.00171313	0.071351	negative
ENSGALG00000001616	CDC45	0.123797	0.0017165	0.071351	positive
ENSGALG00000029168		-0.123769	0.00172071	0.071351	negative
ENSGALG00000036725	ASCL3	0.123649	0.0017388	0.0718565	positive
ENSGALG00000003572	ARHGEF18	-0.123462	0.00176724	0.072562	negative
ENSGALG00000005675		-0.123459	0.00176777	0.072562	negative
ENSGALG00000048158		-0.123301	0.0017921	0.0730278	negative
ENSGALG00000008133	AS3MT	0.123289	0.00179402	0.0730278	positive
ENSGALG00000004860	RASD1	-0.123248	0.00180034	0.0730278	negative
ENSGALG00000033171	TGM4	0.123229	0.00180341	0.0730278	positive
ENSGALG00000001863	VTG2	-0.123192	0.00180907	0.0730278	negative
ENSGALG00000053601	LPXN	0.123068	0.00182865	0.0730305	positive
ENSGALG00000013863	PSMG2	-0.123045	0.00183234	0.0730305	negative
ENSGALG00000053245		-0.123036	0.00183367	0.0730305	negative
ENSGALG00000000949	HBEGF	0.12299	0.00184099	0.0730305	positive
ENSGALG00000026945	CIDEC	0.122982	0.00184233	0.0730305	positive
ENSGALG00000012823	TRIM24	-0.122965	0.00184508	0.0730305	negative
ENSGALG00000000545	REN	0.122896	0.00185601	0.0731825	positive
ENSGALG00000052887		-0.122866	0.00186093	0.0731825	negative
ENSGALG00000036190	AOC1	-0.122693	0.00188891	0.0740441	negative
ENSGALG00000037214		-0.122478	0.00192425	0.0751875	negative
ENSGALG00000004309	GDAP1L1	0.122404	0.00193659	0.0754279	positive
ENSGALG00000004637		0.122286	0.00195644	0.075509	positive
ENSGALG00000012847		-0.122275	0.00195823	0.075509	negative
ENSGALG00000052452		0.12227	0.00195899	0.075509	positive
ENSGALG00000015219		-0.122244	0.00196344	0.075509	negative
ENSGALG00000011419	DUSP4	-0.122166	0.00197667	0.0757785	negative
ENSGALG00000008953	AASS	-0.122127	0.00198336	0.0757968	negative
ENSGALG00000027369	DGCR6	0.121956	0.00201258	0.0766252	positive
ENSGALG00000034218		-0.121927	0.00201761	0.0766252	negative
ENSGALG00000010020	TTC7A	-0.121729	0.00205227	0.0776659	negative
ENSGALG00000010785	ACOT11	0.121662	0.00206404	0.0776659	positive
ENSGALG00000008091	PTPMT1	-0.1216	0.00207514	0.0776659	negative
ENSGALG00000030776		-0.121585	0.00207775	0.0776659	negative
ENSGALG00000043831	LRRC73	-0.12157	0.00208045	0.0776659	negative
ENSGALG00000038096	NOS2	0.121538	0.00208617	0.0776659	positive
ENSGALG00000043026		0.121518	0.00208961	0.0776659	positive
ENSGALG00000037784	DAG1	-0.121457	0.00210057	0.0778359	negative
ENSGALG00000016576	OFD1	0.121305	0.00212808	0.0786165	positive
ENSGALG00000010009	TTC29	-0.120999	0.0021844	0.0804532	negative
ENSGALG00000047713	QPRT	0.120963	0.00219113	0.0804582	positive
ENSGALG00000050224	GOLT1A	-0.120765	0.00222832	0.0811882	negative
ENSGALG00000035842	SLC37A2	0.12076	0.00222929	0.0811882	positive
ENSGALG00000053013		-0.120751	0.00223099	0.0811882	negative
ENSGALG00000011132	RBMS1	-0.120639	0.00225234	0.0817212	negative
ENSGALG00000008903	ITPRID2	-0.120591	0.00226164	0.081815	negative
ENSGALG00000017462	FNIP1	-0.120554	0.00226882	0.0818319	negative
ENSGALG00000033920		0.12047	0.00228508	0.0821752	positive
ENSGALG00000008240	CFLAR	-0.120337	0.00231098	0.0828621	negative
ENSGALG00000030863		0.120209	0.00233616	0.0830154	positive
ENSGALG00000011254	SATB1	-0.120204	0.0023371	0.0830154	negative
ENSGALG00000004416	TTC19	0.120172	0.0023436	0.0830154	positive
ENSGALG00000005815	TMEM41B	-0.120126	0.00235266	0.0830154	negative
ENSGALG00000029811	BMPER	-0.120107	0.00235637	0.0830154	negative
ENSGALG00000015666	TNIP2	-0.120085	0.00236089	0.0830154	negative
ENSGALG00000042748		0.120075	0.00236292	0.0830154	positive
ENSGALG00000043044	IL1R1	-0.12001	0.00237598	0.0830744	negative
ENSGALG00000008631	AXL	-0.119998	0.00237823	0.0830744	negative
ENSGALG00000013846	ARFGEF3	-0.119825	0.00241336	0.0840608	negative
ENSGALG00000013001		-0.119776	0.00242338	0.0841692	negative
ENSGALG00000010401	EIF2A	0.119718	0.00243528	0.0841984	positive
ENSGALG00000010189		-0.119705	0.00243803	0.0841984	negative
ENSGALG00000037361	KLF8	-0.119658	0.00244772	0.0842943	negative
ENSGALG00000008604	TMEM255A	-0.119523	0.00247575	0.0845357	negative
ENSGALG00000042073		-0.119507	0.00247915	0.0845357	negative
ENSGALG00000000847	GARNL3	0.11947	0.00248677	0.0845357	positive
ENSGALG00000015708	FGFR3	-0.119469	0.0024869	0.0845357	negative
ENSGALG00000040947	CREG2	-0.119437	0.0024937	0.0845357	negative
ENSGALG00000003298	DDX55	0.119395	0.00250262	0.0845357	positive
ENSGALG00000006192	USH1C	-0.11937	0.00250775	0.0845357	negative
ENSGALG00000027872	STBD1	-0.119359	0.00251021	0.0845357	negative
ENSGALG00000053778		0.119222	0.00253936	0.0850003	positive
ENSGALG00000026253	TMEM144	0.119218	0.0025401	0.0850003	positive
ENSGALG00000053035		-0.119196	0.00254492	0.0850003	negative
ENSGALG00000034282		0.118931	0.00260224	0.086662	positive
ENSGALG00000016931	BORA	0.1189	0.00260889	0.086662	positive
ENSGALG00000029618		0.118759	0.00264009	0.0871044	positive
ENSGALG00000009424	FOXP2	-0.118682	0.00265707	0.0871044	negative
ENSGALG00000004449	CYP3A5	-0.118677	0.00265828	0.0871044	negative
ENSGALG00000007791	OTOP2	-0.118666	0.00266061	0.0871044	negative
ENSGALG00000038217	CD82	-0.118655	0.00266308	0.0871044	negative
ENSGALG00000012377	HNMT	-0.118646	0.00266508	0.0871044	negative
ENSGALG00000014233	FBLN1	-0.118493	0.00269952	0.087481	negative
ENSGALG00000015040	SLC16A10	-0.118471	0.00270442	0.087481	negative
ENSGALG00000017122	SGCG	-0.118381	0.00272485	0.087481	negative
ENSGALG00000009639	DDX60	-0.118364	0.00272877	0.087481	negative
ENSGALG00000004196	UGT1A1	-0.118362	0.00272926	0.087481	negative
ENSGALG00000009682	VEPH1	-0.118293	0.00274509	0.087481	negative
ENSGALG00000000011	C10orf88	0.118282	0.0027476	0.087481	positive
ENSGALG00000026834	PLPP2	-0.118218	0.00276234	0.087481	negative
ENSGALG00000007203	RAB3IL1	-0.118183	0.00277053	0.087481	negative
ENSGALG00000052084		0.118178	0.00277155	0.087481	positive
ENSGALG00000028622		-0.118173	0.0027727	0.087481	negative
ENSGALG00000005078	NUP210	-0.118163	0.00277498	0.087481	negative
ENSGALG00000007017	RBM7	-0.118151	0.00277785	0.087481	negative
ENSGALG00000019844	AvBD8	0.118101	0.00278934	0.087481	positive
ENSGALG00000042642	RARRES2	-0.1181	0.00278958	0.087481	negative
ENSGALG00000044889	FYB2	-0.118093	0.00279141	0.087481	negative
ENSGALG00000026210	POMK	-0.118029	0.00280625	0.0877204	negative
ENSGALG00000005572	NOXO1	-0.117956	0.00282332	0.0880285	negative
ENSGALG00000004902	TOM1L2	-0.117904	0.00283567	0.0881879	negative
ENSGALG00000011900	NAGA	-0.117827	0.00285396	0.088531	negative
ENSGALG00000031255	FGF1	0.117772	0.00286709	0.0887125	positive
ENSGALG00000053585		0.117727	0.00287782	0.0888189	positive
ENSGALG00000051554		-0.117572	0.00291511	0.0894264	negative
ENSGALG00000037739	STK25	-0.117572	0.00291519	0.0894264	negative
ENSGALG00000017493		0.117486	0.00293609	0.0894264	positive
ENSGALG00000014060	EED	0.117471	0.00293965	0.0894264	positive
ENSGALG00000046049		0.117457	0.00294321	0.0894264	positive
ENSGALG00000033593	UBE2E2	-0.117446	0.00294588	0.0894264	negative
ENSGALG00000017392	SPDYA	0.117398	0.0029575	0.0894264	positive
ENSGALG00000035352	ZBTB17	0.117371	0.00296415	0.0894264	positive
ENSGALG00000054542		-0.117344	0.00297083	0.0894264	negative
ENSGALG00000007822	MRPL58	0.117342	0.00297131	0.0894264	positive
ENSGALG00000054779	FAM206A	0.117295	0.00298309	0.0894264	positive
ENSGALG00000020410	TMED8	-0.117285	0.00298553	0.0894264	negative
ENSGALG00000023395	PLIN1	0.117202	0.00300611	0.0896306	positive
ENSGALG00000017173	GUCY1A2	-0.117174	0.0030131	0.0896306	negative
ENSGALG00000021688	CD320	0.117136	0.00302254	0.0896306	positive
ENSGALG00000039170	LHFPL5	-0.117123	0.00302583	0.0896306	negative
ENSGALG00000026518	RUNDC3A	0.117101	0.00303138	0.0896306	positive
ENSGALG00000005981	GDF2	-0.117081	0.00303646	0.0896306	negative
ENSGALG00000006050	CYP2R1	-0.117006	0.0030552	0.089966	negative
ENSGALG00000009855	TBC1D9	-0.116968	0.00306484	0.0900324	negative
ENSGALG00000005985	GDF10	-0.116907	0.00308037	0.090271	negative
ENSGALG00000053550	ESPNL	0.116737	0.00312391	0.0912917	positive
ENSGALG00000005966	SEC61A1	-0.116713	0.00313017	0.0912917	negative
ENSGALG00000013969	ALDH8A1	0.116664	0.003143	0.0914471	positive
ENSGALG00000011205	SMOC2	-0.116434	0.00320306	0.0929727	negative
ENSGALG00000010303		0.116403	0.00321122	0.0929769	positive
ENSGALG00000013818	CITED2	-0.116376	0.00321846	0.0929769	negative
ENSGALG00000040969	PTP4A3	-0.116312	0.00323556	0.0930828	negative
ENSGALG00000002594	TFPI	0.116305	0.0032374	0.0930828	positive
ENSGALG00000007533	NPEPL1	-0.116273	0.0032458	0.0931049	negative
ENSGALG00000039839	HEXD	0.116171	0.0032733	0.0936732	positive
ENSGALG00000023444	APELA	-0.116136	0.00328266	0.0937211	negative
ENSGALG00000006880	SLC38A10	-0.116078	0.00329828	0.093947	negative
ENSGALG00000034316	CNOT6	-0.115931	0.00333837	0.0948673	negative
ENSGALG00000004986	CERCAM	0.115797	0.00337555	0.0953378	positive
ENSGALG00000053299	KCNC3	-0.115789	0.00337777	0.0953378	negative
ENSGALG00000030007		0.115786	0.00337839	0.0953378	positive
ENSGALG00000042553	RAP2B	-0.115729	0.00339418	0.0954319	negative
ENSGALG00000011806		-0.11569	0.0034051	0.0954319	negative
ENSGALG00000028466		-0.11569	0.00340521	0.0954319	negative
ENSGALG00000004304	TCF12	-0.11563	0.0034221	0.0956854	negative
ENSGALG00000038933	FABP7	-0.115599	0.00343068	0.0957057	negative
ENSGALG00000009565	EIF2S1	-0.115482	0.00346379	0.0961745	negative
ENSGALG00000014589		-0.115463	0.00346917	0.0961745	negative
ENSGALG00000040619	BAAT	-0.11545	0.00347277	0.0961745	negative
ENSGALG00000010649	CNST	-0.115408	0.00348471	0.0961745	negative
ENSGALG00000012135	ATF4	-0.1154	0.00348693	0.0961745	negative
ENSGALG00000003777	NELL1	-0.115328	0.00350768	0.0964553	negative
ENSGALG00000008152	SPATS2L	-0.115283	0.00352061	0.0964553	negative
ENSGALG00000004590	CLCN6	-0.115238	0.00353361	0.0964553	negative
ENSGALG00000010864	EREG	0.115225	0.0035373	0.0964553	positive
ENSGALG00000050796		0.115207	0.00354249	0.0964553	positive
ENSGALG00000010762	OPN3	-0.115196	0.00354556	0.0964553	negative
ENSGALG00000023521	ADRA2A	-0.115167	0.003554	0.0964553	negative
ENSGALG00000005293	GNG13	0.115117	0.00356855	0.0964553	positive
ENSGALG00000042621	HNF4G	-0.115109	0.00357098	0.0964553	negative
ENSGALG00000032975	UBE2QL1	-0.115091	0.00357623	0.0964553	negative
ENSGALG00000048024		0.114927	0.00362433	0.0972582	positive
ENSGALG00000036785	TRIM8	-0.114912	0.00362866	0.0972582	negative
ENSGALG00000001310	TRNAU1AP	0.114905	0.00363078	0.0972582	positive
ENSGALG00000000883	MAPKAPK2	-0.114881	0.00363791	0.0972582	negative
ENSGALG00000035819	TMEM51	-0.114844	0.00364891	0.097339	negative
ENSGALG00000002647	PLS1	0.114769	0.00367126	0.0975909	positive
ENSGALG00000033338	GPT2	-0.114759	0.00367437	0.0975909	negative
ENSGALG00000015142	DSG2	-0.114631	0.00371279	0.0979113	negative
ENSGALG00000010805	USP24	-0.114629	0.00371347	0.0979113	negative
ENSGALG00000015136	ILDR1	-0.114612	0.0037185	0.0979113	negative
ENSGALG00000031186		0.114612	0.00371856	0.0979113	positive
ENSGALG00000011149	PLA2R1	-0.114438	0.00377129	0.0989918	negative
ENSGALG00000007778	PES1	-0.114424	0.00377583	0.0989918	negative
ENSGALG00000007419	MASP1	-0.114337	0.00380258	0.099058	negative
ENSGALG00000010013	EDNRA	-0.114313	0.00380982	0.099058	negative
ENSGALG00000039450	SOS1	-0.114258	0.00382696	0.099058	negative
ENSGALG00000052192	TUBA1B	-0.114258	0.00382699	0.099058	negative
ENSGALG00000037939	ADGRG1	-0.114245	0.00383092	0.099058	negative
ENSGALG00000012185	PLA2G12A	-0.114238	0.00383299	0.099058	negative
ENSGALG00000017715	TINAGL1	-0.114231	0.00383524	0.099058	negative
ENSGALG00000052151		-0.11416	0.00385749	0.099422	negative
ENSGALG00000029863	PHYHIPL	0.114126	0.0038682	0.0994878	positive
ENSGALG00000009977	SMAD1	-0.11407	0.00388563	0.09953	negative
ENSGALG00000041650	DUSP7	-0.114068	0.00388617	0.09953	negative
ENSGALG00000042454	DCDC2	-0.113982	0.00391348	0.100019	negative
ENSGALG00000002262	ETF1	-0.113906	0.00393748	0.100202	negative
ENSGALG00000009848	LPGAT1	-0.113869	0.00394954	0.100202	negative
ENSGALG00000035883	ZMYND10	0.113868	0.00394972	0.100202	positive
ENSGALG00000008520	EIF4G1	-0.113826	0.00396317	0.100202	negative
ENSGALG00000049272		-0.113791	0.00397435	0.100202	negative
ENSGALG00000004231		-0.113782	0.00397719	0.100202	negative
ENSGALG00000010653	SMYD3	-0.113779	0.00397817	0.100202	negative
ENSGALG00000042733		0.113729	0.00399425	0.1004	positive
ENSGALG00000016690	CYP2AC1	0.113687	0.00400786	0.100535	positive
ENSGALG00000009249	UBR1	-0.113568	0.00404645	0.101205	negative
ENSGALG00000049504		0.113532	0.00405822	0.101205	positive
ENSGALG00000012542	RASD2	-0.113529	0.00405949	0.101205	negative
ENSGALG00000028530		-0.113407	0.00409952	0.101937	negative
ENSGALG00000022909	PTPN3	-0.113388	0.00410558	0.101937	negative
ENSGALG00000017524	DOHH	-0.113329	0.00412533	0.102219	negative
ENSGALG00000007023	PRKAR2A	-0.113197	0.0041695	0.102983	negative
ENSGALG00000028709	RNF144A	-0.113185	0.00417327	0.102983	negative
ENSGALG00000015908	COL12A1	0.113161	0.00418151	0.102983	positive
ENSGALG00000038582	SLC36A1	-0.113038	0.00422298	0.103787	negative
ENSGALG00000020388		-0.113008	0.00423312	0.103787	negative
ENSGALG00000016262	XK	-0.112972	0.00424543	0.103787	negative
ENSGALG00000012691	ALDH1L2	0.112955	0.0042513	0.103787	positive
ENSGALG00000047005		0.112939	0.0042567	0.103787	positive
ENSGALG00000039200	AXIN2	-0.112852	0.00428657	0.104101	negative
ENSGALG00000041238		-0.112852	0.00428667	0.104101	negative
ENSGALG00000006062	ZBTB46	-0.112824	0.00429608	0.104122	negative
ENSGALG00000031758	SUGCT	0.112733	0.00432781	0.104683	positive
ENSGALG00000039549	SEL1L3	-0.112639	0.00436024	0.105157	negative
ENSGALG00000008684	EIF4A2	-0.112588	0.00437806	0.105157	negative
ENSGALG00000042325	CIZ1	0.112584	0.00437959	0.105157	positive
ENSGALG00000054577		0.112577	0.00438191	0.105157	positive
ENSGALG00000040241	NTRK3	0.112531	0.00439841	0.105266	positive
ENSGALG00000015093	IMPACT	0.112515	0.00440371	0.105266	positive
ENSGALG00000015895	HTR1B	0.112388	0.00444868	0.106133	positive
ENSGALG00000041934	THOP1	-0.112361	0.00445836	0.106156	negative
ENSGALG00000027287	HK3	0.112291	0.00448353	0.106547	positive
ENSGALG00000014937	KPNA5	-0.112258	0.00449522	0.106617	negative
ENSGALG00000039698	DRD1	-0.11223	0.0045052	0.106636	negative
ENSGALG00000007075	ATP13A3	-0.112207	0.00451351	0.106636	negative
ENSGALG00000037410	HEPH	-0.112158	0.00453127	0.106709	negative
ENSGALG00000052087		-0.112135	0.00453977	0.106709	negative
ENSGALG00000011805		-0.112126	0.00454286	0.106709	negative
ENSGALG00000003932	SDC4	-0.112047	0.00457181	0.107182	negative
ENSGALG00000007752	COPS7B	-0.111914	0.00462023	0.108091	negative
ENSGALG00000003876	TIMD4	-0.111892	0.00462828	0.108091	negative
ENSGALG00000041792	C26H6orf106	-0.111847	0.00464523	0.108279	negative
ENSGALG00000028971	NKIRAS2	-0.111814	0.00465745	0.108357	negative
ENSGALG00000031735	CD5	0.111748	0.00468187	0.108718	positive
ENSGALG00000011917	PPM1A	-0.111701	0.00469941	0.108917	negative
ENSGALG00000002945	TMEM266	0.111669	0.00471151	0.10899	positive
ENSGALG00000017032	SLC25A15	0.111609	0.00473386	0.109101	positive
ENSGALG00000046708	PTGES	0.111608	0.00473419	0.109101	positive
ENSGALG00000005631	TRPM2	0.111555	0.00475435	0.109241	positive
ENSGALG00000043087	MTF2	-0.111544	0.00475818	0.109241	negative
ENSGALG00000011796		-0.111516	0.00476893	0.109246	negative
ENSGALG00000035993	SUOX	-0.111488	0.00477957	0.109246	negative
ENSGALG00000030008	HHEX	-0.111455	0.00479195	0.109246	negative
ENSGALG00000052770		0.111449	0.00479424	0.109246	positive
ENSGALG00000029829	RNLS	-0.111342	0.00483523	0.109974	negative
ENSGALG00000011735	XCR1	-0.111246	0.00487231	0.110611	negative
ENSGALG00000051980		-0.111191	0.00489338	0.110883	negative
ENSGALG00000004282	RCAN3	-0.111136	0.00491472	0.110978	negative
ENSGALG00000029599	ACVR1B	-0.111134	0.00491577	0.110978	negative
ENSGALG00000005481	ARHGEF3	-0.111028	0.00495717	0.1115	negative
ENSGALG00000047639		0.111028	0.0049572	0.1115	positive
ENSGALG00000007130	RAC1	-0.110963	0.00498247	0.111704	negative
ENSGALG00000007070		0.110945	0.00498983	0.111704	positive
ENSGALG00000003085	CDK1	0.110935	0.00499376	0.111704	positive
ENSGALG00000011124	ARHGAP24	-0.110902	0.00500651	0.111785	negative
ENSGALG00000039742	CYP21A1	0.110848	0.00502824	0.1119	positive
ENSGALG00000016300	TINAG	-0.110843	0.00503003	0.1119	negative
ENSGALG00000009955	ABCG5	-0.1108	0.00504732	0.112069	negative
ENSGALG00000006682	BEND7	-0.110753	0.00506601	0.112069	negative
ENSGALG00000052983		-0.110716	0.00508073	0.112069	negative
ENSGALG00000015699	NELFA	-0.110697	0.00508831	0.112069	negative
ENSGALG00000020417	ISCA2	-0.110649	0.00510771	0.112069	negative
ENSGALG00000034050		-0.110629	0.00511589	0.112069	negative
ENSGALG00000052918		-0.11061	0.00512343	0.112069	negative
ENSGALG00000035903	FAM46A	-0.1106	0.00512745	0.112069	negative
ENSGALG00000014426	KPNA1	-0.110599	0.00512779	0.112069	negative
ENSGALG00000047495	LRRC10	-0.110595	0.00512956	0.112069	negative
ENSGALG00000040367	P2RY14	-0.110542	0.00515107	0.112338	negative
ENSGALG00000037675	COL14A1	-0.110461	0.00518404	0.112526	negative
ENSGALG00000010005	EPAS1	-0.110433	0.00519559	0.112526	negative
ENSGALG00000036297	ABHD8	0.110394	0.00521153	0.112526	positive
ENSGALG00000008728	PTER	-0.110388	0.00521395	0.112526	negative
ENSGALG00000006156	COG7	0.110372	0.00522035	0.112526	positive
ENSGALG00000052326	IRF2BP2	-0.110367	0.00522266	0.112526	negative
ENSGALG00000012766		0.110346	0.00523106	0.112526	positive
ENSGALG00000030151	LUZP2	0.11034	0.00523356	0.112526	positive
ENSGALG00000053999	VPS37D	0.110145	0.00531443	0.114064	positive
ENSGALG00000030886	PTGDS	-0.110083	0.00534033	0.114418	negative
ENSGALG00000027096	LGALSL	-0.110044	0.00535681	0.114555	negative
ENSGALG00000003092	ERLIN2	-0.109982	0.00538275	0.114555	negative
ENSGALG00000007485	TFRC	-0.109978	0.00538459	0.114555	negative
ENSGALG00000005314	APPBP2	-0.109951	0.00539612	0.114555	negative
ENSGALG00000045196	LAPTM4B	-0.109939	0.00540104	0.114555	negative
ENSGALG00000039887		-0.10993	0.00540505	0.114555	negative
ENSGALG00000047321		0.109912	0.00541249	0.114555	positive
ENSGALG00000011966	RANGAP1	-0.109876	0.00542808	0.114686	negative
ENSGALG00000009119	THUMPD2	-0.109851	0.0054385	0.114707	negative
ENSGALG00000000625	MAPT	0.109763	0.00547599	0.115072	positive
ENSGALG00000033974	HGF	-0.109758	0.00547825	0.115072	negative
ENSGALG00000008912	ABCB1	0.109744	0.00548412	0.115072	positive
ENSGALG00000029691	NFKBIB	-0.109701	0.00550281	0.115139	negative
ENSGALG00000015112	ZNF521	0.109693	0.00550622	0.115139	positive
ENSGALG00000030877	CLUAP1	0.109653	0.00552347	0.115303	positive
ENSGALG00000037238	PCCB	0.109582	0.00555439	0.11549	positive
ENSGALG00000041927	FZD9	-0.109548	0.00556917	0.11549	negative
ENSGALG00000005897	HMCES	-0.109539	0.00557292	0.11549	negative
ENSGALG00000003578	FN1	-0.109521	0.005581	0.11549	negative
ENSGALG00000004215	WIPI1	-0.109489	0.00559476	0.11549	negative
ENSGALG00000042492	PITX2	-0.109469	0.00560367	0.11549	negative
ENSGALG00000023686	ZSWIM7	0.109463	0.00560634	0.11549	positive
ENSGALG00000015795	ADAMTS5	-0.109458	0.00560825	0.11549	negative
ENSGALG00000002709	MYO1C	-0.1094	0.00563379	0.11582	negative
ENSGALG00000005000	COMTD1	-0.109356	0.00565343	0.116028	negative
ENSGALG00000012021		-0.109289	0.00568307	0.116441	negative
ENSGALG00000004701	SET	-0.109242	0.00570403	0.116451	negative
ENSGALG00000033541	FRMPD4	-0.109238	0.00570577	0.116451	negative
ENSGALG00000003015	SERPINF1	-0.109223	0.00571225	0.116451	negative
ENSGALG00000032563	FBXO34	-0.109189	0.00572737	0.116565	negative
ENSGALG00000036069	TCIRG1	-0.109131	0.00575346	0.116901	negative
ENSGALG00000001030	SCAMP4	-0.109096	0.00576892	0.11702	negative
ENSGALG00000030250	SV2B	-0.109004	0.00581067	0.117599	negative
ENSGALG00000054836		0.10899	0.00581676	0.117599	positive
ENSGALG00000039455	VAPA	-0.108934	0.00584234	0.11792	negative
ENSGALG00000005971	RIC3	-0.108906	0.00585523	0.117985	negative
ENSGALG00000049461	BG8	0.108872	0.0058705	0.118098	positive
ENSGALG00000016912	EDNRB	-0.108833	0.00588837	0.118262	negative
ENSGALG00000016555	HADHB	0.108803	0.00590238	0.118349	positive
ENSGALG00000009842	RASSF3	-0.108734	0.00593381	0.118783	negative
ENSGALG00000005784	CCDC117	-0.108643	0.00597628	0.119383	negative
ENSGALG00000046739		-0.108627	0.00598335	0.119383	negative
ENSGALG00000007025	CPNE8	-0.108583	0.00600393	0.119598	negative
ENSGALG00000004612	MTHFR	-0.108555	0.00601707	0.119664	negative
ENSGALG00000009920	COCH	-0.108456	0.00606333	0.120388	negative
ENSGALG00000006437	NOM1	-0.108414	0.00608328	0.120472	negative
ENSGALG00000019794	MSTO1	0.108397	0.00609117	0.120472	positive
ENSGALG00000011237	DPH3P1	-0.108384	0.00609721	0.120472	negative
ENSGALG00000004557	WIPI2	-0.10828	0.00614662	0.121158	negative
ENSGALG00000042067	SPRY1	-0.108269	0.00615182	0.121158	negative
ENSGALG00000001663	MAK16	-0.108207	0.00618174	0.121485	negative
ENSGALG00000032882	EVA1C	0.108193	0.00618837	0.121485	positive
ENSGALG00000049579		-0.108136	0.00621541	0.121697	negative
ENSGALG00000040866	P3H2	-0.108129	0.00621914	0.121697	negative
ENSGALG00000000409	CHMP7	-0.108097	0.00623423	0.121726	negative
ENSGALG00000040360	DUSP1	-0.108084	0.00624058	0.121726	negative
ENSGALG00000009971	CDC20	0.108032	0.00626554	0.122018	positive
ENSGALG00000005763	VILL	-0.108002	0.0062803	0.122063	negative
ENSGALG00000041139	PINX1	-0.107968	0.006297	0.122063	negative
ENSGALG00000009782	NAA15	-0.107966	0.00629789	0.122063	negative
ENSGALG00000011288	DACT2	-0.107896	0.006332	0.122256	negative
ENSGALG00000004969	TIMP4	-0.107885	0.00633723	0.122256	negative
ENSGALG00000003767	NKD1	-0.107884	0.00633796	0.122256	negative
ENSGALG00000028815		0.107801	0.00637856	0.12277	positive
ENSGALG00000036125	SHE	-0.107788	0.00638471	0.12277	negative
ENSGALG00000000806	LINGO3	-0.107708	0.0064247	0.123111	negative
ENSGALG00000016461	DDX1	0.107705	0.00642612	0.123111	positive
ENSGALG00000012985	SLC6A13	0.107691	0.00643273	0.123111	positive
ENSGALG00000013804		-0.107627	0.00646484	0.123253	negative
ENSGALG00000004882	PPCS	-0.107626	0.00646506	0.123253	negative
ENSGALG00000038758	MMP15	-0.107615	0.0064705	0.123253	negative
ENSGALG00000013865	IFNGR1	-0.107569	0.00649363	0.1235	negative
ENSGALG00000006663	ARHGEF12	-0.107473	0.00654203	0.124227	negative
ENSGALG00000027207	PERP2	-0.107287	0.00663607	0.125503	negative
ENSGALG00000004376	KCNJ2	-0.107283	0.00663811	0.125503	negative
ENSGALG00000001021	MYOCD	-0.107279	0.0066401	0.125503	negative
ENSGALG00000050582		-0.107236	0.006662	0.125722	negative
ENSGALG00000049812	SLC66A2	-0.10718	0.00669082	0.125941	negative
ENSGALG00000034528	SNTB1	-0.107173	0.00669427	0.125941	negative
ENSGALG00000011432	CDC42BPB	-0.107098	0.00673296	0.126352	negative
ENSGALG00000007478	SLC51A	0.107091	0.00673682	0.126352	positive
ENSGALG00000016997	RB1	-0.107061	0.00675229	0.126438	negative
ENSGALG00000009483	MARK1	-0.107042	0.00676215	0.126438	negative
ENSGALG00000005807	IPO7	-0.106962	0.00680375	0.127021	negative
ENSGALG00000003147	TRPC4AP	-0.106931	0.00681966	0.127123	negative
ENSGALG00000012299	ANKRD54	-0.106861	0.00685665	0.127529	negative
ENSGALG00000048098		-0.106819	0.00687857	0.127529	negative
ENSGALG00000031527	ARL8BL	-0.106807	0.00688497	0.127529	negative
ENSGALG00000007193		0.106794	0.00689166	0.127529	positive
ENSGALG00000018976	LYSMD2	-0.10679	0.00689375	0.127529	negative
ENSGALG00000029033		-0.10673	0.00692545	0.127921	negative
ENSGALG00000027579	MRPS6	-0.106653	0.00696657	0.128486	negative
ENSGALG00000000557	ETNK2	-0.106623	0.0069824	0.128584	negative
ENSGALG00000008523	XPNPEP1	-0.106585	0.007003	0.12875	negative
ENSGALG00000000309		-0.106567	0.00701252	0.12875	negative
ENSGALG00000020391	SERPINA10	-0.106502	0.00704743	0.129054	negative
ENSGALG00000004285	HNF4A	-0.106495	0.00705129	0.129054	negative
ENSGALG00000012816	SLC22A23	-0.106445	0.0070781	0.129054	negative
ENSGALG00000011007	OSBPL3	-0.106438	0.00708161	0.129054	negative
ENSGALG00000047859	TSPAN31	-0.106438	0.00708204	0.129054	negative
ENSGALG00000015412	ARL13B	-0.106417	0.00709304	0.129062	negative
ENSGALG00000029402	AXIN1	-0.106375	0.00711611	0.129288	negative
ENSGALG00000009926	HAAO	0.106354	0.00712739	0.129301	positive
ENSGALG00000050887	CACNB3	-0.106269	0.00717377	0.129949	negative
ENSGALG00000015961	SUCLG1	-0.106229	0.00719552	0.130149	negative
ENSGALG00000008932	ENTPD8	-0.106135	0.00724748	0.130895	negative
ENSGALG00000005951	VPS29L	0.106077	0.00727949	0.131014	positive
ENSGALG00000016511	ADGRG2	-0.106077	0.00727952	0.131014	negative
ENSGALG00000033500	PDCD6IP	-0.106057	0.00729063	0.131014	negative
ENSGALG00000030263	RABL6	-0.106045	0.00729706	0.131014	negative
ENSGALG00000004661	SHISA5	-0.105861	0.00739964	0.13266	negative
ENSGALG00000017378	CRTAC1	0.105819	0.00742354	0.132893	positive
ENSGALG00000029971	PGLYRP2	-0.105794	0.00743768	0.132951	negative
ENSGALG00000004700	NCF2	0.105761	0.00745645	0.133092	positive
ENSGALG00000006889	TMC7	-0.105736	0.00747048	0.133147	negative
ENSGALG00000044463		-0.105672	0.00750656	0.133595	negative
ENSGALG00000047027		-0.105577	0.00756134	0.134374	negative
ENSGALG00000054005	PPP1R37	-0.105523	0.00759185	0.134719	negative
ENSGALG00000034761		0.105484	0.00761429	0.134914	positive
ENSGALG00000006061	RAP2C	-0.105459	0.00762915	0.134914	negative
ENSGALG00000011094	PDE4B	-0.105447	0.00763603	0.134914	negative
ENSGALG00000054442		-0.105426	0.00764828	0.134935	negative
ENSGALG00000043373	ARVCF	-0.105372	0.00767945	0.135153	negative
ENSGALG00000005972	KBTBD12	-0.105366	0.00768282	0.135153	negative
ENSGALG00000050250		0.105315	0.00771233	0.135356	positive
ENSGALG00000026239	MPV17	0.105308	0.00771653	0.135356	positive
ENSGALG00000016027	CBR3	-0.105266	0.00774126	0.135562	negative
ENSGALG00000034438	GNB3	0.105247	0.00775209	0.135562	positive
ENSGALG00000032159	FBXL14	-0.10522	0.00776835	0.135562	negative
ENSGALG00000009438	SLC39A9	-0.105206	0.00777613	0.135562	negative
ENSGALG00000007111	KCTD6	-0.105187	0.0077876	0.135562	negative
ENSGALG00000026906	TMEM189	-0.105174	0.00779499	0.135562	negative
ENSGALG00000033099	PAPOLB	-0.105138	0.00781621	0.135691	negative
ENSGALG00000037301	ACVR1	-0.105124	0.00782469	0.135691	negative
ENSGALG00000004019	MARS2	-0.105047	0.00787029	0.136254	negative
ENSGALG00000038635		-0.105006	0.00789448	0.136254	negative
ENSGALG00000004745	NATD1	-0.104986	0.0079064	0.136254	negative
ENSGALG00000004198	PDZD11	-0.104984	0.00790781	0.136254	negative
ENSGALG00000011175	TMEM150C	-0.104962	0.00792124	0.136254	negative
ENSGALG00000026007	DOLK	-0.104942	0.00793304	0.136254	negative
ENSGALG00000040000	ERO1B	-0.104931	0.00793966	0.136254	negative
ENSGALG00000012420	CG-1B	0.104895	0.00796083	0.136254	positive
ENSGALG00000005587	EIF4G2	-0.104891	0.00796354	0.136254	negative
ENSGALG00000042077	HIC1	-0.104882	0.00796892	0.136254	negative
ENSGALG00000012448	ORC4	0.104802	0.00801718	0.136887	positive
ENSGALG00000052328		-0.104711	0.00807247	0.137236	negative
ENSGALG00000001605	PPM1J	-0.104705	0.00807614	0.137236	negative
ENSGALG00000015665	SH3BP2	-0.104684	0.0080888	0.137236	negative
ENSGALG00000030460	TBC1D31	0.104682	0.00808968	0.137236	positive
ENSGALG00000055035		0.104675	0.0080939	0.137236	positive
ENSGALG00000044788	ZNF628	-0.104644	0.00811286	0.137334	negative
ENSGALG00000021341	ADAM20	0.104629	0.0081222	0.137334	positive
ENSGALG00000013838		0.104592	0.00814489	0.137527	positive
ENSGALG00000048866	MARK2	-0.104545	0.00817356	0.137673	negative
ENSGALG00000026983	CHRD	0.104538	0.00817768	0.137673	positive
ENSGALG00000009732	PCDH18	-0.104523	0.00818745	0.137673	negative
ENSGALG00000006425	SLC6A6	-0.104474	0.0082175	0.137716	negative
ENSGALG00000040794	CCNE2	0.104466	0.00822252	0.137716	positive
ENSGALG00000011421	HAL	-0.104441	0.00823793	0.137716	negative
ENSGALG00000001054	C20H20ORF24	-0.104437	0.0082402	0.137716	negative
ENSGALG00000034992	FRMD4A	-0.104427	0.00824647	0.137716	negative
ENSGALG00000003560	SLC6A2	-0.104385	0.00827217	0.137759	negative
ENSGALG00000012798	SSR1	-0.104374	0.00827899	0.137759	negative
ENSGALG00000040244	SEPTIN9	-0.104366	0.0082845	0.137759	negative
ENSGALG00000043675	ANTXR2	-0.10435	0.00829425	0.137759	negative
ENSGALG00000008280	PMPCB	-0.104307	0.0083213	0.13802	negative
ENSGALG00000040557	TFEC	-0.104171	0.00840642	0.139207	negative
ENSGALG00000021627	IFI27L2	0.104156	0.00841567	0.139207	positive
ENSGALG00000009222	FNDC3B	-0.104136	0.00842836	0.139216	negative
ENSGALG00000003533	ZNF511	0.104119	0.00843907	0.139216	positive
ENSGALG00000003536	KLHL11	-0.104025	0.00849895	0.140015	negative
ENSGALG00000011379	SLC44A5	-0.103945	0.00855	0.140273	negative
ENSGALG00000014614	TNKS2	-0.103929	0.00856011	0.140273	negative
ENSGALG00000040087	ZNF609	-0.103924	0.00856335	0.140273	negative
ENSGALG00000011685	CSTF3	0.103923	0.00856408	0.140273	positive
ENSGALG00000038097	EI24	0.10391	0.0085722	0.140273	positive
ENSGALG00000011524	PPEF2	0.103885	0.00858801	0.140344	positive
ENSGALG00000006426	PAK2	-0.103802	0.00864199	0.141037	negative
ENSGALG00000001737	RABEP1	-0.103783	0.00865391	0.141043	negative
ENSGALG00000052646	EXD3	0.103765	0.00866574	0.141047	positive
ENSGALG00000053509	DDX11	0.103739	0.0086826	0.141133	positive
ENSGALG00000055006	AHDC1	0.103714	0.00869844	0.141202	positive
ENSGALG00000006158	ACVR2B	0.103689	0.00871499	0.141282	positive
ENSGALG00000009429	RXFP1	0.103565	0.00879601	0.14218	positive
ENSGALG00000001780	PROC	-0.103562	0.00879804	0.14218	negative
ENSGALG00000002763	FRZB	-0.103551	0.00880535	0.14218	negative
ENSGALG00000003374	ESRP2	-0.10347	0.0088583	0.142811	negative
ENSGALG00000033925		-0.103456	0.00886783	0.142811	negative
ENSGALG00000005823	HDLBP	-0.103388	0.00891288	0.143347	negative
ENSGALG00000050350	HIST1H2B7	0.10337	0.00892475	0.143349	positive
ENSGALG00000040005	PPP2R5D	-0.10335	0.0089382	0.143376	negative
ENSGALG00000009676	METTL5	-0.103323	0.00895606	0.143474	negative
ENSGALG00000001531	FN3K	0.103288	0.00897955	0.143527	positive
ENSGALG00000028451	MT4	-0.103283	0.00898293	0.143527	negative
ENSGALG00000046740		0.103201	0.00903733	0.144207	positive
ENSGALG00000002598	TPST1	-0.103178	0.00905295	0.144209	negative
ENSGALG00000005803	ZNRF3	-0.103166	0.00906112	0.144209	negative
ENSGALG00000048331	LRFN1	-0.103064	0.00913033	0.144722	negative
ENSGALG00000003424	LMX1A	-0.103046	0.00914228	0.144722	negative
ENSGALG00000008752		-0.103039	0.00914736	0.144722	negative
ENSGALG00000033083	ATOH8	-0.102999	0.0091746	0.144722	negative
ENSGALG00000034007	ITGA6	-0.102987	0.00918264	0.144722	negative
ENSGALG00000041808	ANO1	-0.102977	0.00918924	0.144722	negative
ENSGALG00000006630	COMMD7	0.102966	0.00919699	0.144722	positive
ENSGALG00000004948	GLA	-0.102956	0.00920358	0.144722	negative
ENSGALG00000037067	EIF3E	0.102938	0.00921561	0.144722	positive
ENSGALG00000004055	C7orf50	-0.102938	0.00921578	0.144722	negative
ENSGALG00000041163	ABHD17A	-0.102913	0.00923315	0.144722	negative
ENSGALG00000010835	DTX4	-0.102883	0.00925393	0.144722	negative
ENSGALG00000012119	MARCO	-0.102865	0.0092658	0.144722	negative
ENSGALG00000042148	FKBP5	-0.102863	0.00926768	0.144722	negative
ENSGALG00000012889	ZCCHC2	-0.102847	0.00927866	0.144722	negative
ENSGALG00000005668	WSB1	0.10284	0.0092833	0.144722	positive
ENSGALG00000044204	ISG20	-0.102809	0.00930441	0.144853	negative
ENSGALG00000034107	TRIM63	0.102782	0.00932292	0.144853	positive
ENSGALG00000009170	NCEH1	-0.102776	0.00932734	0.144853	negative
ENSGALG00000006937	P4HTM	0.102733	0.0093569	0.145102	positive
ENSGALG00000043606		0.102718	0.00936718	0.145102	positive
ENSGALG00000003929	SYS1	-0.102634	0.0094259	0.145603	negative
ENSGALG00000038957	NAE1	0.102611	0.00944198	0.145603	positive
ENSGALG00000035803	THRSP	0.102597	0.00945149	0.145603	positive
ENSGALG00000005318	OVCH2	0.102576	0.0094665	0.145603	positive
ENSGALG00000043493	IGFBP1	-0.102572	0.00946928	0.145603	negative
ENSGALG00000006864		-0.102569	0.00947118	0.145603	negative
ENSGALG00000009637	EMC7	-0.102508	0.00951406	0.145952	negative
ENSGALG00000048401		-0.102503	0.00951785	0.145952	negative
ENSGALG00000050750	NRN1L	0.10247	0.00954121	0.146015	positive
ENSGALG00000032763	MECR	0.102463	0.00954589	0.146015	positive
ENSGALG00000031328	PAK4	-0.102395	0.00959383	0.146564	negative
ENSGALG00000026385	LYPLAL1	0.102319	0.00964831	0.146966	positive
ENSGALG00000046360		-0.102316	0.00965028	0.146966	negative
ENSGALG00000014974	MIB1	-0.102307	0.00965627	0.146966	negative
ENSGALG00000043576	AGAP3	-0.10228	0.00967564	0.146977	negative
ENSGALG00000039208	PHF2	-0.102273	0.00968111	0.146977	negative
ENSGALG00000051392		0.102208	0.00972722	0.147329	positive
ENSGALG00000031593	TMSB15B	-0.102191	0.00973945	0.147329	negative
ENSGALG00000003014	CHRNA3	0.10219	0.00974057	0.147329	positive
ENSGALG00000036244		0.10214	0.00977587	0.14761	positive
ENSGALG00000011185	PLEKHA8	-0.10213	0.00978333	0.14761	negative
ENSGALG00000042297	ANKRD13D	0.102067	0.00982915	0.147996	positive
ENSGALG00000006048		0.102061	0.00983324	0.147996	positive
ENSGALG00000006331	STAMBPL1	-0.102041	0.00984765	0.14803	negative
ENSGALG00000042476	TEX9	0.102005	0.00987407	0.148237	positive
ENSGALG00000010561	GPATCH11	-0.101985	0.00988853	0.148237	negative
ENSGALG00000043009	WNT1	0.101972	0.00989786	0.148237	positive
ENSGALG00000035825		-0.101955	0.00991	0.148237	negative
ENSGALG00000010901		-0.101877	0.00996761	0.148916	negative
ENSGALG00000047665		-0.101848	0.00998858	0.148997	negative
ENSGALG00000010026	PPP1CB	-0.101836	0.0099975	0.148997	negative
ENSGALG00000015163	RNF138	-0.101759	0.0100544	0.149509	negative
ENSGALG00000008348	PDIA3	-0.101747	0.0100631	0.149509	negative
ENSGALG00000041833		0.10174	0.0100686	0.149509	positive
ENSGALG00000035047		0.101678	0.0101142	0.150003	positive
ENSGALG00000010674	DCTD	-0.101658	0.010129	0.15004	negative
ENSGALG00000042374	PDE11A	-0.101564	0.0101991	0.150785	negative
ENSGALG00000014907	DCBLD1	-0.101543	0.010215	0.150785	negative
ENSGALG00000014115	SLAIN2	-0.101514	0.0102365	0.150785	negative
ENSGALG00000031301	TULP1	-0.101502	0.0102458	0.150785	negative
ENSGALG00000006982	EEF2K	-0.101499	0.010248	0.150785	negative
ENSGALG00000006857	SPATA20	-0.101492	0.0102535	0.150785	negative
ENSGALG00000052767		0.101434	0.0102967	0.151101	positive
ENSGALG00000032372	CYB5R2	0.101388	0.0103317	0.151101	positive
ENSGALG00000016860	ERCC5	0.101383	0.0103353	0.151101	positive
ENSGALG00000014831	TRMT11	-0.101372	0.010344	0.151101	negative
ENSGALG00000007766	KIAA1217	-0.101357	0.0103551	0.151101	negative
ENSGALG00000016630	EXTL3	-0.101337	0.01037	0.151101	negative
ENSGALG00000002656	CRK	-0.101318	0.010385	0.151101	negative
ENSGALG00000035207	TDO2	-0.1013	0.0103984	0.151101	negative
ENSGALG00000030407	IL6R	-0.10129	0.0104063	0.151101	negative
ENSGALG00000020999		-0.101286	0.0104094	0.151101	negative
ENSGALG00000009450	DUSP10	-0.101269	0.0104222	0.151101	negative
ENSGALG00000044018	ISOC2	-0.101264	0.010426	0.151101	negative
ENSGALG00000045908		0.101236	0.0104477	0.151101	positive
ENSGALG00000013102	COBL	-0.101226	0.010455	0.151101	negative
ENSGALG00000020741	HPS6	-0.101218	0.0104609	0.151101	negative
ENSGALG00000050150	STX5	-0.101187	0.0104851	0.151127	negative
ENSGALG00000035116		0.101184	0.0104875	0.151127	positive
ENSGALG00000001838	XPO7	0.101152	0.0105116	0.151283	positive
ENSGALG00000001596	MLLT1	-0.101137	0.0105232	0.151283	negative
ENSGALG00000028084	FAAH2	0.101116	0.0105394	0.151338	positive
ENSGALG00000010915	IL6	0.101098	0.0105535	0.151362	positive
ENSGALG00000016911	OBI1	0.101061	0.0105822	0.151595	positive
ENSGALG00000007731	DPCD	0.100976	0.0106477	0.152216	positive
ENSGALG00000011414	AMDHD1	-0.100956	0.0106635	0.152216	negative
ENSGALG00000054306	SRXN1	0.100951	0.0106675	0.152216	positive
ENSGALG00000015480	POGLUT1	-0.10094	0.0106754	0.152216	negative
ENSGALG00000039880	RHEB	0.100898	0.0107085	0.152509	positive
ENSGALG00000009328	EIF3A	-0.100857	0.010741	0.152792	negative
ENSGALG00000006320		0.100798	0.0107872	0.153272	positive
ENSGALG00000052296	MEX3D	-0.100761	0.010816	0.153502	negative
ENSGALG00000021443	PANX3	0.100642	0.0109103	0.15466	positive
ENSGALG00000030254	METAP1D	0.100607	0.010938	0.154873	positive
ENSGALG00000016409	KIDINS220	-0.10056	0.0109756	0.15503	negative
ENSGALG00000002900	NOTUM	-0.10055	0.0109837	0.15503	negative
ENSGALG00000052371		-0.100545	0.0109873	0.15503	negative
ENSGALG00000032181	LRP4	-0.100529	0.0110001	0.155031	negative
ENSGALG00000012034	ADSL	-0.100484	0.0110366	0.155366	negative
ENSGALG00000003299	NSD3	-0.100453	0.0110618	0.155541	negative
ENSGALG00000009312	RPL22L1	0.100418	0.0110899	0.155757	positive
ENSGALG00000012462	KIF5C	-0.100379	0.0111208	0.155879	negative
ENSGALG00000039354	VTG1	-0.100372	0.0111267	0.155879	negative
ENSGALG00000031597	HBAD	0.100332	0.0111592	0.155879	positive
ENSGALG00000009704	CHST15	-0.100328	0.0111621	0.155879	negative
ENSGALG00000000692	CDK18	-0.100328	0.0111625	0.155879	negative
ENSGALG00000034229	ZNF703	-0.100305	0.0111811	0.15596	negative
ENSGALG00000047327		-0.100264	0.011214	0.15624	negative
ENSGALG00000011319	ADGRL3	-0.100231	0.0112414	0.156395	negative
ENSGALG00000008954	RUNDC3B	-0.100215	0.0112544	0.156395	negative
ENSGALG00000009320	PSEN1	-0.100171	0.0112901	0.156395	negative
ENSGALG00000006751	THY1	0.10016	0.0112991	0.156395	positive
ENSGALG00000010491	PWWP2B	-0.100158	0.0113007	0.156395	negative
ENSGALG00000040035	ADRB2	-0.100156	0.0113021	0.156395	negative
ENSGALG00000010836	AHR	-0.100091	0.0113559	0.156962	negative
ENSGALG00000008417	CFAP58	0.0999918	0.0114378	0.157777	positive
ENSGALG00000005181		-0.0999882	0.0114408	0.157777	negative
ENSGALG00000012171	GPR39	-0.0999682	0.0114574	0.157797	negative
ENSGALG00000011184	HNRNPD	0.0999553	0.0114681	0.157797	positive
ENSGALG00000018803	TMEM198	-0.0999328	0.0114868	0.157876	negative
ENSGALG00000009107	NRXN1	-0.0998911	0.0115215	0.158034	negative
ENSGALG00000028308	TNS4	-0.0998878	0.0115242	0.158034	negative
ENSGALG00000043198		-0.0998574	0.0115496	0.15816	negative
ENSGALG00000012144	MIEF1	-0.0998414	0.011563	0.15816	negative
ENSGALG00000052072		-0.0998302	0.0115724	0.15816	negative
ENSGALG00000012259		-0.0998092	0.01159	0.158223	negative
ENSGALG00000037807	NOP2	-0.0997718	0.0116214	0.158273	negative
ENSGALG00000028031	C1QL1	0.0997713	0.0116218	0.158273	positive
ENSGALG00000034132	CACFD1	-0.0997585	0.0116326	0.158273	negative
ENSGALG00000002182	NR5A2	-0.0997038	0.0116786	0.158722	negative
ENSGALG00000034675	XKR9	0.0996758	0.0117022	0.158781	positive
ENSGALG00000001983		0.0996679	0.011709	0.158781	positive
ENSGALG00000036915	SQLE	-0.099638	0.0117343	0.158912	negative
ENSGALG00000002055	HES4	0.0995968	0.0117692	0.158912	positive
ENSGALG00000015297		-0.0995965	0.0117695	0.158912	negative
ENSGALG00000011808	CCR9	-0.0995949	0.0117708	0.158912	negative
ENSGALG00000038219	NAA40	0.0995454	0.011813	0.159305	positive
ENSGALG00000031262		0.0995172	0.0118371	0.159454	positive
ENSGALG00000006363	CABIN1	-0.0994917	0.0118588	0.15957	negative
ENSGALG00000044299	CFAP92	0.0994339	0.0119083	0.15989	positive
ENSGALG00000011465	STT3B	-0.0994187	0.0119214	0.15989	negative
ENSGALG00000009309	EIF5A2	-0.0994033	0.0119346	0.15989	negative
ENSGALG00000053184		-0.0994029	0.011935	0.15989	negative
ENSGALG00000037935	RARA	-0.0993646	0.011968	0.160155	negative
ENSGALG00000016880	UBAC2	-0.0992943	0.0120288	0.160698	negative
ENSGALG00000039420	TNPO3	-0.0992872	0.0120349	0.160698	negative
ENSGALG00000001521	VPS26B	-0.0992397	0.0120761	0.160817	negative
ENSGALG00000006465		-0.099236	0.0120793	0.160817	negative
ENSGALG00000006080	GPC4	-0.0992226	0.012091	0.160817	negative
ENSGALG00000007253	IL1RAP	-0.0992014	0.0121094	0.160817	negative
ENSGALG00000010202	ENTPD5	-0.0991996	0.012111	0.160817	negative
ENSGALG00000010313		-0.0991859	0.0121229	0.160817	negative
ENSGALG00000011251	TBC1D5	-0.0991245	0.0121766	0.161067	negative
ENSGALG00000005476	PTH2R	-0.0991197	0.0121808	0.161067	negative
ENSGALG00000044026		0.0990769	0.0122183	0.161067	positive
ENSGALG00000005933	SLC5A11	0.0990748	0.0122202	0.161067	positive
ENSGALG00000038527	CARMIL3	0.0990702	0.0122243	0.161067	positive
ENSGALG00000029582	EVI5	0.0990452	0.0122462	0.161067	positive
ENSGALG00000044187		-0.0990207	0.0122678	0.161067	negative
ENSGALG00000014501	FGFBP2	0.0990141	0.0122736	0.161067	positive
ENSGALG00000007218	MB21D2	-0.0990075	0.0122794	0.161067	negative
ENSGALG00000000632	CHTF8	0.0990071	0.0122798	0.161067	positive
ENSGALG00000002919	MON1A	-0.0989988	0.0122871	0.161067	negative
ENSGALG00000008432	AP2M1	-0.0989371	0.0123416	0.161533	negative
ENSGALG00000016902	GPC5	-0.0989286	0.0123492	0.161533	negative
ENSGALG00000002959	NRBF2	-0.0989066	0.0123687	0.161592	negative
ENSGALG00000027608	PIGC	-0.0988937	0.0123802	0.161592	negative
ENSGALG00000009016	SLX4IP	-0.0988477	0.0124211	0.161829	negative
ENSGALG00000012834	AKR1D1	-0.0988413	0.0124268	0.161829	negative
ENSGALG00000027665	SYNGR1	-0.0988183	0.0124473	0.161829	negative
ENSGALG00000004814		-0.0988137	0.0124515	0.161829	negative
ENSGALG00000009266	FGA	-0.0987915	0.0124713	0.161914	negative
ENSGALG00000002519	SLC25A33	-0.0987641	0.0124958	0.16206	negative
ENSGALG00000036731	GAS2L1	-0.0987144	0.0125404	0.162465	negative
ENSGALG00000012287	ATP5S	-0.098681	0.0125705	0.162682	negative
ENSGALG00000036286		-0.0986612	0.0125883	0.16274	negative
ENSGALG00000011697	SEC22A	-0.0986187	0.0126267	0.162983	negative
ENSGALG00000034973	FZD7	-0.0985972	0.0126461	0.162983	negative
ENSGALG00000001101	MBD3	-0.098596	0.0126472	0.162983	negative
ENSGALG00000006702	MFGE8	-0.0985802	0.0126615	0.162995	negative
ENSGALG00000047011		-0.0985451	0.0126934	0.163233	negative
ENSGALG00000044199	CYP2AC7	-0.0985225	0.0127139	0.163238	negative
ENSGALG00000040834	LGR4	-0.0985152	0.0127205	0.163238	negative
ENSGALG00000010375	SLC30A2	-0.0983634	0.0128594	0.164846	negative
ENSGALG00000043920	OTUD3	0.0983416	0.0128794	0.16493	positive
ENSGALG00000003427	USP3	-0.0983262	0.0128936	0.164937	negative
ENSGALG00000053187		0.0982874	0.0129294	0.165183	positive
ENSGALG00000005408	BCO1	0.0982743	0.0129415	0.165183	positive
ENSGALG00000007341	MED19	-0.0982613	0.0129534	0.165183	negative
ENSGALG00000004900	RFLNB	-0.0982077	0.0130032	0.165518	negative
ENSGALG00000015802	N6AMT1	-0.0982037	0.0130068	0.165518	negative
ENSGALG00000015234		-0.0981661	0.0130418	0.165525	negative
ENSGALG00000001028		-0.0981533	0.0130537	0.165525	negative
ENSGALG00000007835	PUS10	0.098145	0.0130614	0.165525	positive
ENSGALG00000030487		-0.0981447	0.0130617	0.165525	negative
ENSGALG00000017316	UCP3	0.098066	0.0131352	0.165835	positive
ENSGALG00000004806	EDEM3	-0.0980274	0.0131714	0.165835	negative
ENSGALG00000008274	CRBN	-0.0980047	0.0131926	0.165835	negative
ENSGALG00000022980	CDKN1B	-0.0979463	0.0132477	0.165835	negative
ENSGALG00000000708	NUCKS1	-0.0979434	0.0132504	0.165835	negative
ENSGALG00000011331	CTH	-0.0979206	0.0132719	0.165835	negative
ENSGALG00000039687	NIPAL4	-0.0979089	0.013283	0.165835	negative
ENSGALG00000045125	GP5	0.0978764	0.0133137	0.165835	positive
ENSGALG00000030351	ILF3	-0.0978743	0.0133157	0.165835	negative
ENSGALG00000008281	NEURL1	-0.09784	0.0133482	0.165835	negative
ENSGALG00000055058		-0.0978383	0.0133499	0.165835	negative
ENSGALG00000042863	SMIM4	-0.0978294	0.0133583	0.165835	negative
ENSGALG00000009002	CPED1	-0.0978115	0.0133753	0.165835	negative
ENSGALG00000026638	RELL2	0.097803	0.0133835	0.165835	positive
ENSGALG00000012655	POLR3B	0.0977972	0.0133889	0.165835	positive
ENSGALG00000003819		-0.0977345	0.0134488	0.165835	negative
ENSGALG00000016870	TMTC4	-0.0977227	0.0134601	0.165835	negative
ENSGALG00000028017	EFCAB2	0.0977147	0.0134678	0.165835	positive
ENSGALG00000003029	PLPP6	-0.0976999	0.0134819	0.165835	negative
ENSGALG00000016034	ATRN	-0.0976788	0.0135021	0.165835	negative
ENSGALG00000012894	CHRM2	-0.0976691	0.0135114	0.165835	negative
ENSGALG00000024486	C4orf48	-0.0976539	0.013526	0.165835	negative
ENSGALG00000012748	ELOVL2	-0.097653	0.0135268	0.165835	negative
ENSGALG00000041663	KLB	-0.0976488	0.0135309	0.165835	negative
ENSGALG00000023451	TRPM7	-0.0976296	0.0135493	0.165835	negative
ENSGALG00000033183	GABRQ	0.0976256	0.0135532	0.165835	positive
ENSGALG00000030054	PTPRN2	-0.0976234	0.0135553	0.165835	negative
ENSGALG00000036678	ETV4	-0.0976052	0.0135728	0.165835	negative
ENSGALG00000033179	TGFBR1	-0.0976049	0.0135731	0.165835	negative
ENSGALG00000041202	FBXO32	-0.097581	0.0135962	0.165835	negative
ENSGALG00000010052	PPP2R3C	0.0975738	0.0136031	0.165835	positive
ENSGALG00000043352		-0.0975732	0.0136037	0.165835	negative
ENSGALG00000041193	NFYB	0.0975677	0.0136091	0.165835	positive
ENSGALG00000006461	UBE3C	-0.0975636	0.013613	0.165835	negative
ENSGALG00000028866	COASY	-0.097559	0.0136174	0.165835	negative
ENSGALG00000051135	BCL2L11	-0.0975579	0.0136185	0.165835	negative
ENSGALG00000044813	THUMPD3	-0.0975553	0.013621	0.165835	negative
ENSGALG00000004332	PLA2G12B	-0.0975506	0.0136256	0.165835	negative
ENSGALG00000053516		0.0975375	0.0136383	0.165835	positive
ENSGALG00000049660		-0.0975262	0.0136492	0.165835	negative
ENSGALG00000029585	FUNDC2	-0.0975191	0.013656	0.165835	negative
ENSGALG00000028967	DNAJC27	-0.0975176	0.0136575	0.165835	negative
ENSGALG00000041213	ARHGAP17	0.0975017	0.0136729	0.165857	positive
ENSGALG00000008731	DZANK1	0.0974773	0.0136966	0.16598	positive
ENSGALG00000001697		-0.0974429	0.0137301	0.16622	negative
ENSGALG00000049505		-0.0973996	0.0137723	0.166531	negative
ENSGALG00000004821	PTPN11	-0.0973796	0.0137918	0.166531	negative
ENSGALG00000013878	PCYOX1	-0.0973745	0.0137967	0.166531	negative
ENSGALG00000016480	SDC1	-0.0973523	0.0138185	0.166547	negative
ENSGALG00000008332	F2	-0.0973453	0.0138254	0.166547	negative
ENSGALG00000016265	LANCL3	-0.0972716	0.0138977	0.166715	negative
ENSGALG00000031872	AGMAT	-0.0972629	0.0139063	0.166715	negative
ENSGALG00000012956	TMTC1	-0.0972574	0.0139117	0.166715	negative
ENSGALG00000037957		-0.0972566	0.0139125	0.166715	negative
ENSGALG00000055117		0.097228	0.0139407	0.166715	positive
ENSGALG00000048534		-0.0972183	0.0139502	0.166715	negative
ENSGALG00000004937	VGLL4	-0.0971921	0.0139761	0.166715	negative
ENSGALG00000016681	ZBED1	-0.0971738	0.0139942	0.166715	negative
ENSGALG00000034964	SYTL1	0.0971733	0.0139948	0.166715	positive
ENSGALG00000001849	BSN	-0.0971675	0.0140004	0.166715	negative
ENSGALG00000036683	PNPO	0.0971642	0.0140037	0.166715	positive
ENSGALG00000009485	IMMP2L	-0.0971558	0.014012	0.166715	negative
ENSGALG00000041296		-0.0971506	0.0140172	0.166715	negative
ENSGALG00000042213	AP1B1	-0.0971136	0.0140539	0.16699	negative
ENSGALG00000040877	UBALD2	-0.0970884	0.014079	0.167008	negative
ENSGALG00000009297	TELO2	-0.0970473	0.0141199	0.167008	negative
ENSGALG00000015889	PHIP	-0.0970463	0.0141209	0.167008	negative
ENSGALG00000011213	DEGS2	-0.0970448	0.0141224	0.167008	negative
ENSGALG00000010117	SLC25A21	0.0970432	0.014124	0.167008	positive
ENSGALG00000005021	RAB43	-0.0970124	0.0141548	0.167118	negative
ENSGALG00000042080	PGPEP1	-0.0970065	0.0141607	0.167118	negative
ENSGALG00000004725		0.0969723	0.014195	0.167361	positive
ENSGALG00000007720	AIFM3	0.096886	0.0142817	0.168117	positive
ENSGALG00000001472	JAM3	-0.0968811	0.0142867	0.168117	negative
ENSGALG00000005350		-0.0968662	0.0143017	0.168131	negative
ENSGALG00000006286	USP31	-0.0968405	0.0143276	0.168148	negative
ENSGALG00000007492	YME1L1	-0.0968374	0.0143307	0.168148	negative
ENSGALG00000037246	RAMP3	-0.0968203	0.0143481	0.16819	negative
ENSGALG00000045251		-0.0967953	0.0143734	0.168247	negative
ENSGALG00000040006	TBL1X	-0.0967882	0.0143806	0.168247	negative
ENSGALG00000031368	PHF12	-0.096723	0.0144468	0.168704	negative
ENSGALG00000001459	TNNC1	0.0967133	0.0144567	0.168704	positive
ENSGALG00000035599	CD24	-0.0967089	0.0144612	0.168704	negative
ENSGALG00000005957		-0.096661	0.0145101	0.168974	negative
ENSGALG00000007308	RAB35	-0.0966471	0.0145243	0.168974	negative
ENSGALG00000006872	PISD	-0.0966456	0.0145258	0.168974	negative
ENSGALG00000009443	TMEM168	-0.096612	0.0145602	0.1691	negative
ENSGALG00000011534	ZFYVE21	-0.0966079	0.0145644	0.1691	negative
ENSGALG00000050719		-0.0965814	0.0145916	0.169247	negative
ENSGALG00000010039	BRE	-0.0965622	0.0146113	0.169247	negative
ENSGALG00000016425	IAH1	0.096555	0.0146188	0.169247	positive
ENSGALG00000043676		-0.0965025	0.0146728	0.169712	negative
ENSGALG00000003355	NOP16	-0.0963524	0.0148284	0.171349	negative
ENSGALG00000044874		0.0963329	0.0148488	0.171422	positive
ENSGALG00000012018	UGT8	-0.096275	0.0149092	0.171957	negative
ENSGALG00000009268	FGG	-0.096257	0.0149281	0.172012	negative
ENSGALG00000016491	APOB	-0.0962059	0.0149818	0.172467	negative
ENSGALG00000007971	SUMO2	-0.0961735	0.0150158	0.172696	negative
ENSGALG00000014468	MLF2	-0.0961409	0.0150502	0.172928	negative
ENSGALG00000006783	PLOD2	-0.096107	0.015086	0.173028	negative
ENSGALG00000028517	EIF1	-0.0961058	0.0150873	0.173028	negative
ENSGALG00000040109	LARP1	-0.0960814	0.0151131	0.173162	negative
ENSGALG00000053132		-0.0960462	0.0151505	0.173331	negative
ENSGALG00000028438	CLK1	0.0960282	0.0151696	0.173331	positive
ENSGALG00000008341	FURIN	-0.09602	0.0151783	0.173331	negative
ENSGALG00000008675	SLC25A5	-0.0960139	0.0151848	0.173331	negative
ENSGALG00000008872	FAM199X	-0.0959905	0.0152097	0.173453	negative
ENSGALG00000005065	PLA2G4A	-0.0959667	0.015235	0.173491	negative
ENSGALG00000005775		0.0959462	0.0152569	0.173491	positive
ENSGALG00000006956	ARIH2	-0.0959237	0.015281	0.173491	negative
ENSGALG00000022720	GJB2	-0.0959046	0.0153014	0.173491	negative
ENSGALG00000007820	BTRC	-0.0958953	0.0153114	0.173491	negative
ENSGALG00000016456	LPIN1	-0.0958942	0.0153126	0.173491	negative
ENSGALG00000006357	XPC	-0.0958825	0.0153251	0.173491	negative
ENSGALG00000001117	PFKFB2	-0.0958684	0.0153402	0.173491	negative
ENSGALG00000047622		0.0958654	0.0153435	0.173491	positive
ENSGALG00000031493	BAK1	-0.0958454	0.015365	0.173491	negative
ENSGALG00000050427	OSBPL10	-0.0958411	0.0153695	0.173491	negative
ENSGALG00000011320	TMCC3	-0.0958276	0.0153841	0.173494	negative
ENSGALG00000039346	ARHGAP39	0.0958116	0.0154013	0.173526	positive
ENSGALG00000002147	SIKE1	-0.0957986	0.0154153	0.173526	negative
ENSGALG00000003144	TRIM25	-0.0957694	0.0154468	0.173587	negative
ENSGALG00000005583	ALG14	-0.0957671	0.0154492	0.173587	negative
ENSGALG00000008676	RRBP1	-0.0957334	0.0154857	0.173836	negative
ENSGALG00000009287	ATF2	-0.0956842	0.0155391	0.173994	negative
ENSGALG00000033614	ATF1	-0.0956539	0.015572	0.173994	negative
ENSGALG00000005683	ARHGAP29	-0.0956515	0.0155746	0.173994	negative
ENSGALG00000049001	ANKRD39	0.0956189	0.01561	0.173994	positive
ENSGALG00000026817		0.0956041	0.0156262	0.173994	positive
ENSGALG00000006976		-0.0955749	0.0156581	0.173994	negative
ENSGALG00000023506		0.0955583	0.0156762	0.173994	positive
ENSGALG00000015623	HGFAC	-0.0955563	0.0156784	0.173994	negative
ENSGALG00000037854	TKFC	0.0955506	0.0156846	0.173994	positive
ENSGALG00000008771	SHOC2	-0.0955385	0.0156978	0.173994	negative
ENSGALG00000009305	LBR	-0.0955368	0.0156997	0.173994	negative
ENSGALG00000006350	DDTL	-0.0955336	0.0157033	0.173994	negative
ENSGALG00000040886		-0.0955174	0.015721	0.173994	negative
ENSGALG00000007793	UPRT	-0.0955129	0.015726	0.173994	negative
ENSGALG00000029653		-0.0955103	0.0157288	0.173994	negative
ENSGALG00000046984	M1AP	0.095505	0.0157346	0.173994	positive
ENSGALG00000006543	PFKL	0.0954866	0.0157548	0.173994	positive
ENSGALG00000043971		-0.0954699	0.0157731	0.173994	negative
ENSGALG00000039883	PIGV	-0.0954644	0.0157792	0.173994	negative
ENSGALG00000021399		-0.095459	0.0157852	0.173994	negative
ENSGALG00000008096	SUFU	-0.0954381	0.0158082	0.17409	negative
ENSGALG00000026316	TMEM136	-0.0954233	0.0158245	0.174112	negative
ENSGALG00000016717	GTPBP6	0.095394	0.0158568	0.174232	positive
ENSGALG00000048775	TXLNA	-0.0953876	0.015864	0.174232	negative
ENSGALG00000001779	KIAA0895L	0.0953709	0.0158823	0.174277	positive
ENSGALG00000033090	VDR	0.0953421	0.0159143	0.17447	positive
ENSGALG00000041834	AEBP1	0.0952866	0.0159759	0.174989	positive
ENSGALG00000003445	MGST3	0.0952514	0.016015	0.175182	positive
ENSGALG00000029387	PURA	-0.0952449	0.0160223	0.175182	negative
ENSGALG00000037283	CUTC	0.0952047	0.0160672	0.175515	positive
ENSGALG00000002750	NCKAP1	-0.0951867	0.0160874	0.175518	negative
ENSGALG00000025948		-0.0951788	0.0160962	0.175518	negative
ENSGALG00000004098	STK4	-0.0951583	0.0161192	0.175611	negative
ENSGALG00000022557	CLDN3	-0.0951395	0.0161402	0.175683	negative
ENSGALG00000015001	LAMA4	0.0950917	0.0161939	0.17611	positive
ENSGALG00000003220	UPF1	-0.0950758	0.0162118	0.176133	negative
ENSGALG00000045747	REEP6	0.0950634	0.0162258	0.176133	positive
ENSGALG00000031296		-0.0950514	0.0162393	0.176133	negative
ENSGALG00000020788	CCDC141	0.0949952	0.0163029	0.176362	positive
ENSGALG00000032743	C1orf112	0.0949931	0.0163052	0.176362	positive
ENSGALG00000039140	CD14	-0.0949656	0.0163364	0.176362	negative
ENSGALG00000031294	MPLKIP	-0.094948	0.0163564	0.176362	negative
ENSGALG00000007493	NSDHL	-0.0949389	0.0163667	0.176362	negative
ENSGALG00000037219	RNF2	-0.0949207	0.0163874	0.176362	negative
ENSGALG00000028683	SSR3	-0.0949127	0.0163964	0.176362	negative
ENSGALG00000054297		-0.0949008	0.0164101	0.176362	negative
ENSGALG00000015806	RARS2	0.0948966	0.0164148	0.176362	positive
ENSGALG00000007404	YIPF5	-0.094892	0.01642	0.176362	negative
ENSGALG00000010575	INTS12	-0.0948739	0.0164407	0.176362	negative
ENSGALG00000032400	UTP23	0.0948719	0.0164429	0.176362	positive
ENSGALG00000017153	RDX	-0.0948511	0.0164667	0.176362	negative
ENSGALG00000002969	MAU2	-0.0948461	0.0164724	0.176362	negative
ENSGALG00000050002	COLEC11	-0.0948188	0.0165037	0.176362	negative
ENSGALG00000003155	SRR	0.0948173	0.0165054	0.176362	positive
ENSGALG00000041564		-0.0948028	0.0165219	0.176362	negative
ENSGALG00000030899	ATXN7L3	-0.0948005	0.0165245	0.176362	negative
ENSGALG00000013037	BCL2L13	-0.0947911	0.0165353	0.176362	negative
ENSGALG00000000518	KLHL12	-0.0946692	0.0166756	0.177703	negative
ENSGALG00000011770	UMPS	-0.0946514	0.0166961	0.177766	negative
ENSGALG00000033469	KDM1A	-0.094627	0.0167244	0.177912	negative
ENSGALG00000034024	RAPGEF5	-0.0945781	0.016781	0.178359	negative
ENSGALG00000040956	CHIC1	-0.0945272	0.0168403	0.178735	negative
ENSGALG00000011296		-0.0945179	0.0168512	0.178735	negative
ENSGALG00000035057	SLC35B1	-0.0944814	0.0168937	0.178735	negative
ENSGALG00000016148	C2CD2	-0.0944762	0.0168998	0.178735	negative
ENSGALG00000000975	C1orf174	-0.0944728	0.0169038	0.178735	negative
ENSGALG00000043787	DEPDC6	-0.0944722	0.0169044	0.178735	negative
ENSGALG00000012888	PHLPP1	-0.0944171	0.0169689	0.179219	negative
ENSGALG00000012870	AGK	-0.0944081	0.0169795	0.179219	negative
ENSGALG00000003805		-0.0943791	0.0170136	0.179422	negative
ENSGALG00000011894	CYP2D6	-0.0943437	0.0170552	0.179706	negative
ENSGALG00000034971	SLC45A4	-0.0943229	0.0170797	0.179756	negative
ENSGALG00000011856	FMC1	0.0942891	0.0171195	0.179756	positive
ENSGALG00000005767	TRAF7	-0.0942881	0.0171207	0.179756	negative
ENSGALG00000040504	GGT5	-0.0942869	0.0171222	0.179756	negative
ENSGALG00000012277	MAFF	-0.0942772	0.0171337	0.179756	negative
ENSGALG00000002377	ENO1	-0.0942278	0.0171921	0.180214	negative
ENSGALG00000047480		-0.0941745	0.0172555	0.180507	negative
ENSGALG00000032145	B4GALT7	-0.0941649	0.017267	0.180507	negative
ENSGALG00000012392	IYD	-0.0941503	0.0172843	0.180507	negative
ENSGALG00000016574	GEMIN8	-0.0941483	0.0172867	0.180507	negative
ENSGALG00000047617	DDA1	-0.0941421	0.017294	0.180507	negative
ENSGALG00000051203		-0.0941027	0.0173411	0.18077	negative
ENSGALG00000039409	RELA	-0.0940878	0.017359	0.18077	negative
ENSGALG00000039171	RAD52	0.0940734	0.0173761	0.18077	positive
ENSGALG00000006020	BTBD1	-0.0940526	0.0174011	0.18077	negative
ENSGALG00000006833	ITIH2	-0.0940496	0.0174047	0.18077	negative
ENSGALG00000016144	TMPRSS2	-0.0940466	0.0174083	0.18077	negative
ENSGALG00000010668	WWC2	-0.0939607	0.0175115	0.181214	negative
ENSGALG00000009021	ST6GALNAC5	-0.0939531	0.0175207	0.181214	negative
ENSGALG00000006632	CEP63	0.0939317	0.0175465	0.181214	positive
ENSGALG00000015879	HUNK	-0.0939307	0.0175477	0.181214	negative
ENSGALG00000001848	UBE2J2	-0.0939182	0.0175628	0.181214	negative
ENSGALG00000016510	KRTCAP3	-0.0939145	0.0175673	0.181214	negative
ENSGALG00000003845	MKNK2	-0.093913	0.0175691	0.181214	negative
ENSGALG00000002699	VAV2	-0.0939123	0.0175699	0.181214	negative
ENSGALG00000005340	SLC35A3	-0.0938962	0.0175894	0.181261	negative
ENSGALG00000033926	CBX1	-0.0938586	0.017635	0.181578	negative
ENSGALG00000020164	GAR1	-0.0938265	0.0176739	0.181825	negative
ENSGALG00000006186	RAD21L1	0.0937811	0.0177291	0.181848	positive
ENSGALG00000008378	SRGAP3	-0.0937635	0.0177506	0.181848	negative
ENSGALG00000042521	MPP3	0.0937315	0.0177897	0.181848	positive
ENSGALG00000039525		-0.0937215	0.0178018	0.181848	negative
ENSGALG00000012166	SLC35F5	-0.0937143	0.0178106	0.181848	negative
ENSGALG00000019552	SERPINB10	0.0936916	0.0178385	0.181848	positive
ENSGALG00000033570		0.093683	0.0178491	0.181848	positive
ENSGALG00000004300	PTDSS2	-0.0936794	0.0178534	0.181848	negative
ENSGALG00000020260	PGRMC1	-0.0936654	0.0178706	0.181848	negative
ENSGALG00000001207	PLCH2	-0.093664	0.0178724	0.181848	negative
ENSGALG00000022804		-0.0936628	0.0178738	0.181848	negative
ENSGALG00000002836	PEX14	-0.0936602	0.0178769	0.181848	negative
ENSGALG00000032430	IPO5	-0.0936542	0.0178843	0.181848	negative
ENSGALG00000001962	PTBP1	-0.0936537	0.017885	0.181848	negative
ENSGALG00000017207	CWC15	-0.0936243	0.0179211	0.181983	negative
ENSGALG00000010079	HP1BP3	-0.0936186	0.0179281	0.181983	negative
ENSGALG00000013528		-0.093592	0.0179609	0.182128	negative
ENSGALG00000011452	ARPC2	-0.0935828	0.0179722	0.182128	negative
ENSGALG00000001758	QSOX2	-0.0934874	0.0180901	0.183034	negative
ENSGALG00000001777	MFSD11	-0.0934861	0.0180917	0.183034	negative
ENSGALG00000034693	MLLT6	-0.0934304	0.0181609	0.183547	negative
ENSGALG00000036854	R3HCC1	-0.0934211	0.0181725	0.183547	negative
ENSGALG00000026322	ARMT1	-0.093392	0.0182087	0.18376	negative
ENSGALG00000008187	EIF3J	-0.0933461	0.0182661	0.183986	negative
ENSGALG00000013369	NCLN	-0.0933383	0.0182758	0.183986	negative
ENSGALG00000009948	HHIP	-0.0933363	0.0182783	0.183986	negative
ENSGALG00000044278		-0.0933258	0.0182915	0.183986	negative
ENSGALG00000049378		-0.0933091	0.0183124	0.184045	negative
ENSGALG00000040687	SNX27	-0.0932911	0.018335	0.184104	negative
ENSGALG00000001130	GALNT17	-0.0932803	0.0183485	0.184104	negative
ENSGALG00000017376		-0.0932227	0.018421	0.184498	negative
ENSGALG00000007579	APBB1IP	-0.0932125	0.0184338	0.184498	negative
ENSGALG00000029788	CCK	-0.0932042	0.0184442	0.184498	negative
ENSGALG00000017627	C10orf2	-0.093201	0.0184483	0.184498	negative
ENSGALG00000006198	LSS	-0.0931313	0.0185364	0.185227	negative
ENSGALG00000008359	CD248	-0.0931081	0.0185658	0.18537	negative
ENSGALG00000028302	UQCRQ	0.0930443	0.0186469	0.185849	positive
ENSGALG00000001790	METTL23	-0.0930373	0.0186558	0.185849	negative
ENSGALG00000014922	ROCK1	-0.0930181	0.0186803	0.185849	negative
ENSGALG00000032458	RABL2A	0.0930142	0.0186852	0.185849	positive
ENSGALG00000007291		-0.0930104	0.0186901	0.185849	negative
ENSGALG00000017156	DDX10	-0.0929684	0.0187437	0.18623	negative
ENSGALG00000016433	YWHAQ	-0.0929397	0.0187804	0.186398	negative
ENSGALG00000032713	FOXA1	-0.0929314	0.0187911	0.186398	negative
ENSGALG00000010125	CSGALNACT1	0.0928661	0.018875	0.187077	positive
ENSGALG00000003370	KIAA1191	-0.0928484	0.0188979	0.187152	negative
ENSGALG00000030550	ATP2B1	-0.0928012	0.0189586	0.187377	negative
ENSGALG00000006613	CTSD	-0.0927941	0.0189678	0.187377	negative
ENSGALG00000031534	ARID5B	-0.0927901	0.018973	0.187377	negative
ENSGALG00000005830	MNT	-0.0927831	0.0189821	0.187377	negative
ENSGALG00000014977	GSK3B	-0.0927689	0.0190005	0.187407	negative
ENSGALG00000024047	MYCL	0.0927429	0.0190342	0.187587	positive
ENSGALG00000006317	ING5	-0.0927278	0.0190537	0.187619	negative
ENSGALG00000040756	PI4KA	-0.0926791	0.019117	0.187619	negative
ENSGALG00000005507	NONO	-0.092674	0.0191236	0.187619	negative
ENSGALG00000006567	UBASH3B	-0.092673	0.0191249	0.187619	negative
ENSGALG00000007381		-0.0926711	0.0191274	0.187619	negative
ENSGALG00000043754	GLUL	-0.0926693	0.0191297	0.187619	negative
ENSGALG00000041766	JOSD1	-0.0926342	0.0191754	0.187916	negative
ENSGALG00000041797		-0.0925995	0.0192208	0.187985	negative
ENSGALG00000006076	RASGEF1C	-0.0925844	0.0192406	0.187985	negative
ENSGALG00000039705	GFPT2	-0.0925841	0.019241	0.187985	negative
ENSGALG00000050760	ADCY6	-0.0925817	0.0192441	0.187985	negative
ENSGALG00000041413	PPP3CC	-0.0925428	0.019295	0.188299	negative
ENSGALG00000008045	SLC9A8	0.0925336	0.0193072	0.188299	positive
ENSGALG00000037642	SLC23A1	0.0925029	0.0193474	0.188541	positive
ENSGALG00000030812	CSNK1G1	-0.0924896	0.019365	0.188561	negative
ENSGALG00000048496		-0.0924607	0.019403	0.188781	negative
ENSGALG00000001905	DTX2	-0.0924469	0.0194212	0.188807	negative
ENSGALG00000031958	NABP2	0.0923716	0.0195208	0.189519	positive
ENSGALG00000050803	GIPC1	-0.0923446	0.0195566	0.189519	negative
ENSGALG00000004045	AGAP1	-0.0923441	0.0195572	0.189519	negative
ENSGALG00000014860	YES1	-0.0923363	0.0195675	0.189519	negative
ENSGALG00000030096		0.0923328	0.0195722	0.189519	positive
ENSGALG00000047908	ZFAND3	-0.0923081	0.0196051	0.189687	negative
ENSGALG00000032002	RPL34	0.0922803	0.0196421	0.189895	positive
ENSGALG00000006378	LIPA	-0.0922134	0.0197314	0.190606	negative
ENSGALG00000025904	WDR82	-0.0921779	0.0197789	0.190914	negative
ENSGALG00000016412	MBOAT2	-0.0921203	0.0198562	0.191448	negative
ENSGALG00000010406	TMEM63C	-0.0921087	0.0198718	0.191448	negative
ENSGALG00000035108	KDM7A	-0.0920742	0.0199184	0.191448	negative
ENSGALG00000001805		0.0920698	0.0199243	0.191448	positive
ENSGALG00000036456	TRIB1	-0.0920554	0.0199437	0.191448	negative
ENSGALG00000007215	KIF5B	-0.0920529	0.0199471	0.191448	negative
ENSGALG00000009868	ZNF330	0.092047	0.019955	0.191448	positive
ENSGALG00000014096	ARNTL2	0.0920167	0.0199961	0.191448	positive
ENSGALG00000036539	EFNB1	-0.0920137	0.0200001	0.191448	negative
ENSGALG00000026302	SRPRB	-0.0919742	0.0200536	0.191448	negative
ENSGALG00000040672	IGFBP4	-0.0919736	0.0200544	0.191448	negative
ENSGALG00000002878	CREBRF	-0.091969	0.0200607	0.191448	negative
ENSGALG00000003798	GET4	-0.0919621	0.02007	0.191448	negative
ENSGALG00000003336	DAPK2	-0.0919545	0.0200803	0.191448	negative
ENSGALG00000006167	LRRC8B	-0.0919456	0.0200924	0.191448	negative
ENSGALG00000010734	PPP4R3A	-0.0919455	0.0200926	0.191448	negative
ENSGALG00000009056	LCLAT1	-0.0919378	0.020103	0.191448	negative
ENSGALG00000004476	SEMA3G	0.0919214	0.0201253	0.191448	positive
ENSGALG00000001017	WRAP73	0.0919161	0.0201326	0.191448	positive
ENSGALG00000006916	GDE1	-0.0918831	0.0201775	0.191726	negative
ENSGALG00000033246	ZNF740	-0.0918607	0.0202081	0.191867	negative
ENSGALG00000041687	SREBF2	-0.0918327	0.0202463	0.192005	negative
ENSGALG00000036502	CDIP1	-0.0918226	0.0202602	0.192005	negative
ENSGALG00000051274	B3GALT2	-0.0918103	0.020277	0.192005	negative
ENSGALG00000005667	UBE2G2	-0.091804	0.0202857	0.192005	negative
ENSGALG00000047187		-0.0917543	0.0203539	0.192485	negative
ENSGALG00000002232	RERE	-0.091737	0.0203777	0.192485	negative
ENSGALG00000027534	GM2A	-0.0917326	0.0203837	0.192485	negative
ENSGALG00000007619	UBALD1	-0.0917195	0.0204017	0.192499	negative
ENSGALG00000000596	CDC27	-0.0916986	0.0204305	0.192499	negative
ENSGALG00000051711		0.0916971	0.0204325	0.192499	positive
ENSGALG00000003238	GNA11	-0.0916468	0.020502	0.192749	negative
ENSGALG00000013625		-0.0916437	0.0205063	0.192749	negative
ENSGALG00000016266	PRRG1	-0.0916407	0.0205104	0.192749	negative
ENSGALG00000038541	VPS37C	-0.0916321	0.0205224	0.192749	negative
ENSGALG00000005456	SDR42E1	-0.0916185	0.0205412	0.192778	negative
ENSGALG00000005547	PIK3AP1	-0.0916019	0.0205642	0.192834	negative
ENSGALG00000038256		-0.0915913	0.0205789	0.192834	negative
ENSGALG00000041454	DNMT3A	0.0915176	0.0206814	0.193386	positive
ENSGALG00000038396		-0.0915151	0.0206849	0.193386	negative
ENSGALG00000042415	BBS2	-0.0915044	0.0206998	0.193386	negative
ENSGALG00000042741	GRK2	0.0915034	0.0207012	0.193386	positive
ENSGALG00000002024	COMT	-0.0914804	0.0207333	0.193417	negative
ENSGALG00000003628	TLN2	-0.0914783	0.0207363	0.193417	negative
ENSGALG00000012394		-0.091408	0.0208347	0.19414	negative
ENSGALG00000043234	HBA1	0.0914001	0.0208457	0.19414	positive
ENSGALG00000039920	SNRK	-0.0913851	0.0208667	0.19414	negative
ENSGALG00000023806	PITPNA	-0.0913775	0.0208775	0.19414	negative
ENSGALG00000000619	ANGPTL4	0.0913436	0.020925	0.194434	positive
ENSGALG00000030871	BCL2L10	-0.0912876	0.021004	0.194963	negative
ENSGALG00000001433	B3GNTL1	0.0912806	0.021014	0.194963	positive
ENSGALG00000004875	PEMT	-0.0912437	0.0210661	0.195298	negative
ENSGALG00000007489	CNNM1	-0.0912206	0.0210989	0.195336	negative
ENSGALG00000010227	KRR1	0.091217	0.021104	0.195336	positive
ENSGALG00000008016	GRB2	-0.0912069	0.0211183	0.195336	negative
ENSGALG00000001617	CAMKK1	-0.0911861	0.0211478	0.195461	negative
ENSGALG00000032595	NDUFB2	0.0911393	0.0212145	0.195928	positive
ENSGALG00000002863	ERGIC1	-0.0911158	0.0212479	0.195968	negative
ENSGALG00000025712	DEF8	-0.0911138	0.0212509	0.195968	negative
ENSGALG00000006241		-0.0910891	0.021286	0.195983	negative
ENSGALG00000033497	FOXP4	-0.0910817	0.0212967	0.195983	negative
ENSGALG00000023070	SPIA1	-0.0910788	0.0213008	0.195983	negative
ENSGALG00000033695	CYP26A1	-0.0910647	0.0213209	0.19602	negative
ENSGALG00000041787	PLA2G15	-0.0910341	0.0213648	0.196166	negative
ENSGALG00000013438	TEX10	-0.091011	0.0213979	0.196166	negative
ENSGALG00000051209		0.0910081	0.021402	0.196166	positive
ENSGALG00000016281	DMD	-0.0909985	0.0214158	0.196166	negative
ENSGALG00000042485		-0.0909934	0.0214232	0.196166	negative
ENSGALG00000043405	BNIP3L	-0.0909863	0.0214333	0.196166	negative
ENSGALG00000007357	BCL6	0.0909173	0.0215327	0.196928	positive
ENSGALG00000008081	PIK3CG	-0.0909008	0.0215565	0.196938	negative
ENSGALG00000004192	SLTM	-0.0908767	0.0215914	0.196938	negative
ENSGALG00000012148	ATG14	-0.0908588	0.0216173	0.196938	negative
ENSGALG00000020249	RAPGEF2	-0.0908578	0.0216188	0.196938	negative
ENSGALG00000028230	SUN2	-0.0908269	0.0216635	0.196938	negative
ENSGALG00000005674	USP10	-0.0908258	0.0216652	0.196938	negative
ENSGALG00000020742	PPRC1	-0.0908207	0.0216726	0.196938	negative
ENSGALG00000036901	TSPAN18	-0.0908183	0.021676	0.196938	negative
ENSGALG00000001332	RBL1	-0.0907958	0.0217088	0.196938	negative
ENSGALG00000047359	MAF1	-0.0907893	0.0217182	0.196938	negative
ENSGALG00000010234	MMACHC	-0.0907862	0.0217227	0.196938	negative
ENSGALG00000011229	SERBP1	-0.0907828	0.0217276	0.196938	negative
ENSGALG00000031546		-0.0907648	0.0217538	0.197029	negative
ENSGALG00000007590	MTMR8	-0.090749	0.0217768	0.197091	negative
ENSGALG00000037968	API5	-0.0906734	0.0218872	0.197532	negative
ENSGALG00000008457	RIN2	-0.0906667	0.0218971	0.197532	negative
ENSGALG00000052268	SSBP4	-0.0906637	0.0219014	0.197532	negative
ENSGALG00000031518		0.0906603	0.0219064	0.197532	positive
ENSGALG00000031754	KCNG2	-0.0906602	0.0219066	0.197532	negative
ENSGALG00000039786	FGFR1	0.0906384	0.0219386	0.197609	positive
ENSGALG00000013057	USP18	-0.0906323	0.0219476	0.197609	negative
ENSGALG00000032632	SLC49A4	-0.090602	0.021992	0.19774	negative
ENSGALG00000016522	PPEF1	0.0906003	0.0219945	0.19774	positive
ENSGALG00000041030	PCBP2	-0.090567	0.0220434	0.197955	negative
ENSGALG00000035282	IGF2	-0.0905419	0.0220806	0.197955	negative
ENSGALG00000010175	HSP90AB1	-0.090513	0.0221231	0.197955	negative
ENSGALG00000007234	CLCN5	-0.0905109	0.0221262	0.197955	negative
ENSGALG00000054387		-0.0905074	0.0221314	0.197955	negative
ENSGALG00000001153	AUTS2	-0.0905068	0.0221324	0.197955	negative
ENSGALG00000014213	PRR5	-0.0904977	0.0221458	0.197955	negative
ENSGALG00000022718	FUT4	-0.090493	0.0221527	0.197955	negative
ENSGALG00000006575	VIPR2	-0.090485	0.0221646	0.197955	negative
ENSGALG00000033857	NAT8B	0.0904261	0.0222518	0.198588	positive
ENSGALG00000002550	TSHB	0.0903849	0.0223132	0.19899	positive
ENSGALG00000002170		-0.0903588	0.022352	0.199191	negative
ENSGALG00000051335	INO80C	-0.0903451	0.0223725	0.199228	negative
ENSGALG00000008092	NXT2	-0.0902719	0.0224819	0.200056	negative
ENSGALG00000007821	DNAJA3	-0.0902424	0.0225261	0.200205	negative
ENSGALG00000007569	KBTBD8	-0.0902385	0.022532	0.200205	negative
ENSGALG00000004503		0.0902279	0.0225479	0.200205	positive
ENSGALG00000008750	DPH7	-0.0902068	0.0225796	0.200341	negative
ENSGALG00000007409	SCN4B	-0.0901891	0.0226062	0.20043	negative
ENSGALG00000012404	ERO1A	-0.0901677	0.0226385	0.200489	negative
ENSGALG00000003838		0.0901629	0.0226456	0.200489	positive
ENSGALG00000029494	BGLAP	0.0901209	0.0227091	0.200879	positive
ENSGALG00000012966	ZBTB2	-0.0900991	0.0227421	0.200879	negative
ENSGALG00000011207	DUSP6	-0.0900905	0.022755	0.200879	negative
ENSGALG00000045362		0.0900901	0.0227556	0.200879	positive
ENSGALG00000016124	HADH	-0.0900535	0.0228111	0.20113	negative
ENSGALG00000017186	BIRC3	-0.0900179	0.0228652	0.20113	negative
ENSGALG00000016059	ETS2	-0.0900103	0.0228768	0.20113	negative
ENSGALG00000047947		-0.0900087	0.0228793	0.20113	negative
ENSGALG00000031131	VIRMA	-0.090005	0.0228848	0.20113	negative
ENSGALG00000016906	SPRY2	-0.0899915	0.0229054	0.20113	negative
ENSGALG00000005249	BICD2	-0.0899849	0.0229155	0.20113	negative
ENSGALG00000035919	EPN2	-0.0899819	0.02292	0.20113	negative
ENSGALG00000042794	ZFAND1	0.0899468	0.0229736	0.20113	positive
ENSGALG00000003082	DPH1	-0.0899453	0.0229758	0.20113	negative
ENSGALG00000009859		-0.0899391	0.0229853	0.20113	negative
ENSGALG00000010702	ADSS	-0.0899272	0.0230034	0.20113	negative
ENSGALG00000011402	CNOT9	-0.0899238	0.0230086	0.20113	negative
ENSGALG00000008950	EHD4	-0.0899196	0.0230151	0.20113	negative
ENSGALG00000016261	CYBB	-0.0898928	0.023056	0.201256	negative
ENSGALG00000039967	RP11-529K1.3	-0.0898887	0.0230625	0.201256	negative
ENSGALG00000030070	QDPR	-0.0898202	0.0231675	0.201879	negative
ENSGALG00000016897	GPR180	-0.0898163	0.0231735	0.201879	negative
ENSGALG00000004943	SS18L2	-0.0898097	0.0231836	0.201879	negative
ENSGALG00000026944	ARF6	-0.0897778	0.0232327	0.202135	negative
ENSGALG00000012321	MAP4K5	-0.0897692	0.0232461	0.202135	negative
ENSGALG00000039337	SH3BP5	-0.0897464	0.0232813	0.202165	negative
ENSGALG00000041471	TUBB	-0.0897311	0.0233049	0.202165	negative
ENSGALG00000017363	C11H16ORF87	-0.0897213	0.02332	0.202165	negative
ENSGALG00000009192	SLITRK2	-0.0897199	0.0233222	0.202165	negative
ENSGALG00000016481	PUM2	-0.0897069	0.0233423	0.202165	negative
ENSGALG00000007346	JCAD	-0.0896986	0.0233551	0.202165	negative
ENSGALG00000011335	NHEJ1	0.0896918	0.0233657	0.202165	positive
ENSGALG00000027696		-0.0896399	0.0234462	0.202718	negative
ENSGALG00000009692	SH3RF1	-0.0895409	0.0236005	0.203481	negative
ENSGALG00000029343	TGM2	0.0895307	0.0236163	0.203481	positive
ENSGALG00000001536		-0.0895239	0.023627	0.203481	negative
ENSGALG00000006033	GORASP1	-0.0895232	0.0236282	0.203481	negative
ENSGALG00000041373	ARAP2	-0.0895221	0.0236299	0.203481	negative
ENSGALG00000032832	DNAJC16	-0.0895175	0.023637	0.203481	negative
ENSGALG00000025950	PRKCA	-0.0895056	0.0236557	0.203481	negative
ENSGALG00000038059	NR1H3	-0.0894958	0.0236711	0.203481	negative
ENSGALG00000003976	BCORL1	-0.0894776	0.0236995	0.203481	negative
ENSGALG00000001279	ZNF652	-0.0894765	0.0237013	0.203481	negative
ENSGALG00000008537	EPHB3	-0.0894563	0.023733	0.203505	negative
ENSGALG00000000955	TMEM222	-0.0894534	0.0237375	0.203505	negative
ENSGALG00000032087	MC5R	-0.0894158	0.0237966	0.203868	negative
ENSGALG00000016863	TEX30	0.0893679	0.0238721	0.204323	positive
ENSGALG00000039011	DPYS	-0.0893546	0.0238931	0.204323	negative
ENSGALG00000007012	ARRDC4	-0.0893412	0.0239143	0.204323	negative
ENSGALG00000028423	HS2ST1	-0.0893397	0.0239167	0.204323	negative
ENSGALG00000011361	CRYZ	0.0892452	0.0240665	0.20539	positive
ENSGALG00000041514		0.0892368	0.0240798	0.20539	positive
ENSGALG00000051677		-0.0892107	0.0241213	0.20539	negative
ENSGALG00000017136	GJB6	-0.0892036	0.0241326	0.20539	negative
ENSGALG00000006627	UPB1	-0.0891943	0.0241474	0.20539	negative
ENSGALG00000040447	CDCP1	-0.0891547	0.0242107	0.20539	negative
ENSGALG00000019738	FBXO47	-0.0891541	0.0242116	0.20539	negative
ENSGALG00000031158	OAT	-0.0891385	0.0242366	0.20539	negative
ENSGALG00000038797	MANBAL4	-0.089136	0.0242406	0.20539	negative
ENSGALG00000010165	TCTE1	0.0891344	0.0242432	0.20539	positive
ENSGALG00000039634	KRT80	-0.0891342	0.0242434	0.20539	negative
ENSGALG00000006871	SLCO3A1	-0.0891339	0.0242439	0.20539	negative
ENSGALG00000004893	TMEM119	-0.0891227	0.0242618	0.2054	negative
ENSGALG00000010884	DDX24	-0.0891108	0.0242808	0.205418	negative
ENSGALG00000042645	PARD3B	-0.0890818	0.0243274	0.205669	negative
ENSGALG00000000513	ZNF276	-0.0890582	0.0243652	0.205847	negative
ENSGALG00000011121	SLC35D1	-0.0890141	0.0244362	0.206072	negative
ENSGALG00000011347	IHH	-0.0890124	0.0244389	0.206072	negative
ENSGALG00000034502	SCD5	0.0890076	0.0244466	0.206072	positive
ENSGALG00000012059	OSBPL11	-0.0889996	0.0244595	0.206072	negative
ENSGALG00000030025	FABP4	0.088977	0.024496	0.206214	positive
ENSGALG00000011609		-0.0889682	0.0245103	0.206214	negative
ENSGALG00000052506	SLC25A44	-0.0889537	0.0245336	0.206268	negative
ENSGALG00000052355	PDE12	-0.0889345	0.0245646	0.206387	negative
ENSGALG00000040342	ADAMTS1	-0.088915	0.0245961	0.206509	negative
ENSGALG00000005609	OGFR	-0.0888889	0.0246385	0.206663	negative
ENSGALG00000042890	PIN1	-0.0888828	0.0246483	0.206663	negative
ENSGALG00000010795	CRPPA	-0.0888358	0.0247247	0.207161	negative
ENSGALG00000034550	POLR2M	-0.088784	0.0248092	0.207633	negative
ENSGALG00000037521	PRCP	-0.0887748	0.0248242	0.207633	negative
ENSGALG00000040549	HTR7	-0.0887646	0.0248409	0.207633	negative
ENSGALG00000020647	LDLRAD1	0.0887595	0.0248492	0.207633	positive
ENSGALG00000008414	DVL3	-0.0887314	0.0248951	0.207734	negative
ENSGALG00000003260	UTP6	0.0887156	0.024921	0.207734	positive
ENSGALG00000009445	INPP5F	-0.0887133	0.0249247	0.207734	negative
ENSGALG00000049794		-0.0887105	0.0249294	0.207734	negative
ENSGALG00000009338	ZFYVE1	-0.0886688	0.0249978	0.208161	negative
ENSGALG00000041684	FBXO30	-0.0886338	0.0250552	0.208497	negative
ENSGALG00000037778	NAB1	-0.0885815	0.0251415	0.208973	negative
ENSGALG00000036076	UNC50	-0.0885672	0.0251652	0.208973	negative
ENSGALG00000002982	SLC2A6	-0.0885588	0.025179	0.208973	negative
ENSGALG00000039590		0.0885576	0.0251809	0.208973	positive
ENSGALG00000048716	FBXL3	-0.0885433	0.0252046	0.209026	negative
ENSGALG00000004040	MFAP3	-0.0885166	0.0252488	0.209171	negative
ENSGALG00000016348	SAT1	-0.0885042	0.0252693	0.209171	negative
ENSGALG00000020747	MBD4	-0.0885017	0.0252735	0.209171	negative
ENSGALG00000041972	POP4	0.0884873	0.0252973	0.209226	positive
ENSGALG00000011294	THRB	-0.0884593	0.0253439	0.209378	negative
ENSGALG00000013785	GNAL	-0.0884556	0.02535	0.209378	negative
ENSGALG00000024378	ZNF414	0.0884365	0.0253818	0.209421	positive
ENSGALG00000046494	CASP10	-0.0884318	0.0253896	0.209421	negative
ENSGALG00000037138	KCNQ1	-0.0883881	0.0254625	0.20988	negative
ENSGALG00000010000	PRKCE	-0.0883614	0.025507	0.21009	negative
ENSGALG00000014236	ATP8A1	-0.0883522	0.0255224	0.21009	negative
ENSGALG00000052242		-0.0883412	0.0255407	0.210099	negative
ENSGALG00000032419	STARD8	-0.0882737	0.025654	0.210642	negative
ENSGALG00000009510	PIGH	-0.0882674	0.0256646	0.210642	negative
ENSGALG00000040879	NUDCD1	-0.0882661	0.0256667	0.210642	negative
ENSGALG00000002883	SCAPER	-0.0882607	0.0256758	0.210642	negative
ENSGALG00000008700	PDCD4	-0.088249	0.0256955	0.210662	negative
ENSGALG00000037316	OCLN	-0.0882159	0.0257512	0.210826	negative
ENSGALG00000008779	ACTR2	-0.0882115	0.0257585	0.210826	negative
ENSGALG00000009272		-0.0882062	0.0257675	0.210826	negative
ENSGALG00000005522	DYNLL2	-0.0881917	0.025792	0.210886	negative
ENSGALG00000005612	CCM2	-0.0881779	0.0258152	0.210906	negative
ENSGALG00000050258		-0.088167	0.0258336	0.210906	negative
ENSGALG00000020160	ADH6	0.0881595	0.0258464	0.210906	positive
ENSGALG00000054173		-0.0881255	0.0259039	0.211234	negative
ENSGALG00000016055	KCNJ15	-0.0880999	0.0259473	0.211446	negative
ENSGALG00000001602	NUTF2	0.0880779	0.0259845	0.211504	positive
ENSGALG00000001577	FOXK2	-0.0880752	0.0259891	0.211504	negative
ENSGALG00000053701		-0.0880319	0.0260629	0.211963	negative
ENSGALG00000027902	SYNGR2	-0.0880126	0.0260958	0.212016	negative
ENSGALG00000002882	BNIP1	0.0880057	0.0261074	0.212016	positive
ENSGALG00000009669	RSRC1	-0.0879974	0.0261216	0.212016	negative
ENSGALG00000035610	PPM1D	-0.0879784	0.026154	0.212063	negative
ENSGALG00000000377	HNRNPM	-0.0879731	0.0261631	0.212063	negative
ENSGALG00000036836	SOSTDC1	-0.0879548	0.0261944	0.212063	negative
ENSGALG00000008127	SPI1	-0.0879533	0.026197	0.212063	negative
ENSGALG00000014979	FRK	-0.0879421	0.0262161	0.212077	negative
ENSGALG00000008939	FUBP1	-0.0879279	0.0262404	0.212133	negative
ENSGALG00000029424	JPH3	-0.0878914	0.0263029	0.212379	negative
ENSGALG00000039573		-0.0878898	0.0263057	0.212379	negative
ENSGALG00000010539	RNF11	-0.0878653	0.0263478	0.212461	negative
ENSGALG00000024082	SMCR8	-0.0878596	0.0263576	0.212461	negative
ENSGALG00000033666	NHP2	0.0878483	0.026377	0.212461	positive
ENSGALG00000009229	ATP6V0C	-0.0878434	0.0263855	0.212461	negative
ENSGALG00000006312	TSG101	-0.0878069	0.0264483	0.212826	negative
ENSGALG00000049517	CHMP2A	-0.0877759	0.0265018	0.213116	negative
ENSGALG00000020419	LIN52	-0.0877479	0.0265502	0.213177	negative
ENSGALG00000040380	RAD51C	-0.0877319	0.0265779	0.213177	negative
ENSGALG00000012685	KDM1B	-0.0877214	0.026596	0.213177	negative
ENSGALG00000047125		-0.0877213	0.0265962	0.213177	negative
ENSGALG00000005412	SNAP47	-0.0877149	0.0266074	0.213177	negative
ENSGALG00000008791	NMT2	-0.0877077	0.0266199	0.213177	negative
ENSGALG00000009250	HNRNPA3	-0.0877008	0.0266319	0.213177	negative
ENSGALG00000005054	DKC1	-0.0876834	0.026662	0.213203	negative
ENSGALG00000004569	UNC5B	-0.0876774	0.0266724	0.213203	negative
ENSGALG00000012186	CASP6	-0.0876649	0.0266941	0.213203	negative
ENSGALG00000001883	ST6GALNAC2	0.0876454	0.0267281	0.213203	positive
ENSGALG00000010001	EGLN3	-0.0876327	0.0267502	0.213203	negative
ENSGALG00000007473	MRPL28	-0.0876263	0.0267614	0.213203	negative
ENSGALG00000005997	WDR44	-0.0876257	0.0267623	0.213203	negative
ENSGALG00000052844		-0.0876184	0.026775	0.213203	negative
ENSGALG00000009744	FAM98B	-0.0875948	0.0268163	0.213356	negative
ENSGALG00000028551		-0.0875787	0.0268442	0.213356	negative
ENSGALG00000008094	HSPD1	-0.0875774	0.0268467	0.213356	negative
ENSGALG00000008321	RNPEPL1	-0.0875477	0.0268985	0.213629	negative
ENSGALG00000010163	LGR5	-0.0875247	0.0269389	0.213649	negative
ENSGALG00000002085	FZR1	-0.0875229	0.026942	0.213649	negative
ENSGALG00000048830	EIF4EBP3	0.0875162	0.0269536	0.213649	positive
ENSGALG00000021572	SSH2	-0.0874749	0.0270261	0.214	negative
ENSGALG00000031551	ZDHHC9	-0.0874709	0.0270331	0.214	negative
ENSGALG00000004477		-0.0874056	0.0271481	0.214733	negative
ENSGALG00000032418	RAB26	-0.0873984	0.0271608	0.214733	negative
ENSGALG00000033038	STARD3NL	0.0873702	0.0272105	0.214939	positive
ENSGALG00000012992	WNK1	-0.0873636	0.0272223	0.214939	negative
ENSGALG00000008023	TMEM94	-0.0873364	0.0272704	0.215181	negative
ENSGALG00000003969	EMC1	-0.0872956	0.0273427	0.215543	negative
ENSGALG00000010270	AREL1	-0.0872831	0.0273648	0.215543	negative
ENSGALG00000002437	DIPK1B	-0.0872805	0.0273694	0.215543	negative
ENSGALG00000052583		-0.0872446	0.0274334	0.215574	negative
ENSGALG00000045611		-0.0872356	0.0274493	0.215574	negative
ENSGALG00000031763	EDARADD	-0.0872212	0.0274749	0.215574	negative
ENSGALG00000044480	IL13RA1	-0.0872194	0.0274782	0.215574	negative
ENSGALG00000017047	SUPT20H	0.0872127	0.0274901	0.215574	positive
ENSGALG00000003925	MYPN	0.0872104	0.0274943	0.215574	positive
ENSGALG00000042400	CASK	-0.0872087	0.0274972	0.215574	negative
ENSGALG00000009722	DYNC1I1	0.0871916	0.0275278	0.215676	positive
ENSGALG00000017644	COTL1	-0.0871446	0.0276117	0.21603	negative
ENSGALG00000027484	C20orf85	0.0871402	0.0276197	0.21603	positive
ENSGALG00000016667	AvBD10	-0.0871312	0.0276357	0.21603	negative
ENSGALG00000016617	NCOA1	-0.0871266	0.0276439	0.21603	negative
ENSGALG00000005781	ARFGAP1	-0.0871022	0.0276878	0.216169	negative
ENSGALG00000028720		0.0870969	0.0276972	0.216169	positive
ENSGALG00000050420		-0.08708	0.0277275	0.216267	negative
ENSGALG00000007396	TAOK3	-0.0870419	0.027796	0.216585	negative
ENSGALG00000041752	CD164L2	-0.0870352	0.0278081	0.216585	negative
ENSGALG00000004193	ARSG	-0.0870277	0.0278215	0.216585	negative
ENSGALG00000004465	PALD1	0.0870084	0.0278564	0.216608	positive
ENSGALG00000040521	HOXA2	0.0870064	0.02786	0.216608	positive
ENSGALG00000036300	SEC61A2	-0.0869448	0.0279712	0.217097	negative
ENSGALG00000005616	ARSI	-0.0869438	0.027973	0.217097	negative
ENSGALG00000009236	AGPS	-0.086916	0.0280233	0.217097	negative
ENSGALG00000014582	CADM1	-0.0869054	0.0280427	0.217097	negative
ENSGALG00000003205	EIF4EBP1	-0.0869038	0.0280454	0.217097	negative
ENSGALG00000041275	SLC25A38	-0.086888	0.0280741	0.217097	negative
ENSGALG00000008551	CRELD2	-0.0868796	0.0280895	0.217097	negative
ENSGALG00000038574		0.0868787	0.028091	0.217097	positive
ENSGALG00000039658	GGA1	-0.0868726	0.0281022	0.217097	negative
ENSGALG00000012929	DNM1L	-0.0868701	0.0281067	0.217097	negative
ENSGALG00000030613	PDGFRB	-0.0868634	0.0281188	0.217097	negative
ENSGALG00000011799		0.0868434	0.0281551	0.21724	positive
ENSGALG00000011221	GPAT3	0.0868028	0.0282292	0.217523	positive
ENSGALG00000030542	SEMA6D	-0.0867925	0.0282479	0.217523	negative
ENSGALG00000009441	TAF1A	0.0867797	0.0282714	0.217523	positive
ENSGALG00000001110		-0.0867764	0.0282774	0.217523	negative
ENSGALG00000011098	TAF5L	-0.0867744	0.0282811	0.217523	negative
ENSGALG00000012444	ACVR2A	-0.0867583	0.0283105	0.217576	negative
ENSGALG00000003959	AP1M1	-0.0867511	0.0283236	0.217576	negative
ENSGALG00000005809	SEPTIN2	-0.0867216	0.0283776	0.217775	negative
ENSGALG00000010103	FBXW7	0.0867174	0.0283853	0.217775	positive
ENSGALG00000006403	MESDC2	-0.0866783	0.028457	0.218188	negative
ENSGALG00000035626	DAD1	-0.0866659	0.0284799	0.218226	negative
ENSGALG00000032231	C4	-0.0866092	0.0285841	0.218887	negative
ENSGALG00000009031	SESTD1	-0.086583	0.0286324	0.219014	negative
ENSGALG00000029135	YEATS4	0.0865808	0.0286366	0.219014	positive
ENSGALG00000027262	CAB39	-0.0865467	0.0286996	0.219167	negative
ENSGALG00000005349	MSLN	0.0865415	0.0287091	0.219167	positive
ENSGALG00000006597	DZIP1L	-0.0865377	0.0287162	0.219167	negative
ENSGALG00000052162	PPM1L	-0.0865253	0.0287392	0.219167	negative
ENSGALG00000006379	SHH	0.0865153	0.0287577	0.219167	positive
ENSGALG00000008645	NKRF	-0.0865117	0.0287644	0.219167	negative
ENSGALG00000008907	PLCB4	0.0864702	0.0288413	0.219271	positive
ENSGALG00000051101		-0.0864675	0.0288464	0.219271	negative
ENSGALG00000000870	DCAKD	-0.0864536	0.0288722	0.219271	negative
ENSGALG00000005902	RAB7A	-0.0864508	0.0288774	0.219271	negative
ENSGALG00000005150	PTRH2	-0.0864486	0.0288815	0.219271	negative
ENSGALG00000014222	NUP50	-0.0864462	0.028886	0.219271	negative
ENSGALG00000023542	ALPL	-0.0864339	0.0289088	0.219308	negative
ENSGALG00000006325		-0.0863969	0.0289778	0.219376	negative
ENSGALG00000040371		-0.0863865	0.0289972	0.219376	negative
ENSGALG00000038721	MAP1LC3A	-0.0863817	0.0290062	0.219376	negative
ENSGALG00000044151		-0.0863758	0.0290171	0.219376	negative
ENSGALG00000011902	TAGLN	0.086369	0.0290298	0.219376	positive
ENSGALG00000010192	FBXO33	-0.086358	0.0290504	0.219376	negative
ENSGALG00000030548	OSBP	-0.0863573	0.0290518	0.219376	negative
ENSGALG00000010136	HGSNAT	-0.0863314	0.0291001	0.219376	negative
ENSGALG00000005226	MYOZ1	0.0863302	0.0291024	0.219376	positive
ENSGALG00000009173	GFRA1	-0.0863277	0.0291072	0.219376	negative
ENSGALG00000000903	TERF2IP	-0.0863231	0.0291158	0.219376	negative
ENSGALG00000013569	SEC61B	-0.0862908	0.0291762	0.219602	negative
ENSGALG00000054900		0.0862879	0.0291818	0.219602	positive
ENSGALG00000030859	GNAS	0.0862598	0.0292344	0.219863	positive
ENSGALG00000032307	DDX23	-0.0862495	0.0292538	0.219873	negative
ENSGALG00000003203		0.0862304	0.0292898	0.219885	positive
ENSGALG00000002301	CNOT1	-0.0862048	0.0293381	0.219885	negative
ENSGALG00000048097		0.0862013	0.0293446	0.219885	positive
ENSGALG00000004689	PKN1	0.0861925	0.0293612	0.219885	positive
ENSGALG00000002563	TPM4	-0.0861846	0.0293762	0.219885	negative
ENSGALG00000004771	C1QB	-0.0861769	0.0293907	0.219885	negative
ENSGALG00000048849		-0.0861768	0.0293908	0.219885	negative
ENSGALG00000052702		0.0861721	0.0293998	0.219885	positive
ENSGALG00000013993	VNN1	-0.0861019	0.0295325	0.220465	negative
ENSGALG00000015308	SEC63	-0.0860975	0.0295409	0.220465	negative
ENSGALG00000003645		-0.0860974	0.0295411	0.220465	negative
ENSGALG00000007928	MLLT10	-0.0860693	0.0295944	0.220465	negative
ENSGALG00000034111	FOXF1	-0.0860552	0.0296211	0.220465	negative
ENSGALG00000014585		-0.0860439	0.0296427	0.220465	negative
ENSGALG00000002892		0.08604	0.0296501	0.220465	positive
ENSGALG00000016053	DYRK1A	-0.0860332	0.0296631	0.220465	negative
ENSGALG00000008905	HABP2	-0.0860315	0.0296664	0.220465	negative
ENSGALG00000042900	GATAD2A	-0.0860227	0.0296829	0.220465	negative
ENSGALG00000001971	UBE2O	-0.086018	0.0296921	0.220465	negative
ENSGALG00000003111	BFAR	-0.0860077	0.0297116	0.220465	negative
ENSGALG00000001168	POLR2C	-0.0860024	0.0297216	0.220465	negative
ENSGALG00000048020		0.0859778	0.0297686	0.220465	positive
ENSGALG00000011088	GSKIP	-0.0859763	0.0297716	0.220465	negative
ENSGALG00000006194	SLC52A3	-0.0859757	0.0297726	0.220465	negative
ENSGALG00000037423	PTPRK	-0.0859694	0.0297847	0.220465	negative
ENSGALG00000009426	AIDA	-0.0859581	0.0298062	0.220465	negative
ENSGALG00000010157	TRAPPC6A	0.0859443	0.0298327	0.220465	positive
ENSGALG00000040902	SACM1L	-0.0859409	0.029839	0.220465	negative
ENSGALG00000007227	MSI1	-0.085913	0.0298925	0.220692	negative
ENSGALG00000008222	SLC26A5	-0.085906	0.0299059	0.220692	negative
ENSGALG00000024332	CDC34	-0.0858825	0.029951	0.220781	negative
ENSGALG00000014286	PDS5A	-0.0858761	0.0299632	0.220781	negative
ENSGALG00000010708	ICA1	-0.0858672	0.0299803	0.220781	negative
ENSGALG00000053667		-0.0858553	0.0300033	0.220781	negative
ENSGALG00000033174	ZBTB45	-0.0858526	0.0300085	0.220781	negative
ENSGALG00000030918	RBM3	0.0858431	0.0300267	0.220781	positive
ENSGALG00000038978		-0.0858247	0.0300622	0.220909	negative
ENSGALG00000013683	ARID1B	-0.0857858	0.030137	0.221326	negative
ENSGALG00000015916	SLC17A5	-0.0857507	0.0302049	0.221471	negative
ENSGALG00000039206	ARID5A	-0.0857435	0.0302187	0.221471	negative
ENSGALG00000003162		-0.0857328	0.0302394	0.221471	negative
ENSGALG00000023199	HNRNPDL	-0.0857322	0.0302406	0.221471	negative
ENSGALG00000006297	TRPC7	0.0857246	0.0302554	0.221471	positive
ENSGALG00000047988		-0.0857191	0.0302659	0.221471	negative
ENSGALG00000023364	CDC42EP4	-0.085692	0.0303184	0.221542	negative
ENSGALG00000001019	BTBD2	-0.0856843	0.0303334	0.221542	negative
ENSGALG00000007030		0.0856767	0.0303482	0.221542	positive
ENSGALG00000016737	NIPA2	-0.08566	0.0303805	0.221542	negative
ENSGALG00000041203	CRMP1	-0.0856589	0.0303827	0.221542	negative
ENSGALG00000017204	SESN3	-0.0856576	0.0303853	0.221542	negative
ENSGALG00000014258		-0.0856454	0.0304089	0.221542	negative
ENSGALG00000039141	CERS2	-0.0856392	0.0304209	0.221542	negative
ENSGALG00000003562	NPTX2	-0.0856108	0.0304762	0.221623	negative
ENSGALG00000016196		-0.0855922	0.0305125	0.221623	negative
ENSGALG00000006123		0.0855908	0.0305152	0.221623	positive
ENSGALG00000004070	MICALL2	0.0855676	0.0305605	0.221623	positive
ENSGALG00000028512	LCOR	-0.085559	0.0305772	0.221623	negative
ENSGALG00000008163	PSME4	-0.085558	0.0305793	0.221623	negative
ENSGALG00000016602	ARHGAP6	-0.0855204	0.0306528	0.221623	negative
ENSGALG00000037366	GRID1	-0.0855195	0.0306546	0.221623	negative
ENSGALG00000038154	YAP1	-0.0855184	0.0306567	0.221623	negative
ENSGALG00000047963	MECP2	-0.0855126	0.0306681	0.221623	negative
ENSGALG00000003208	GABARAPL2	-0.0854785	0.0307348	0.221623	negative
ENSGALG00000004341		-0.0854618	0.0307677	0.221623	negative
ENSGALG00000009505	PNPLA8	-0.0854575	0.0307761	0.221623	negative
ENSGALG00000012111	TMEM37	-0.0854412	0.030808	0.221623	negative
ENSGALG00000005103	GDPD1	-0.0854405	0.0308095	0.221623	negative
ENSGALG00000027494	SPTSSB	-0.0854294	0.0308313	0.221623	negative
ENSGALG00000002870	LEMD2	-0.0854224	0.0308452	0.221623	negative
ENSGALG00000030580	RPS6KA5	-0.0854178	0.0308542	0.221623	negative
ENSGALG00000049811		-0.0854141	0.0308613	0.221623	negative
ENSGALG00000047610		-0.0854141	0.0308615	0.221623	negative
ENSGALG00000034948	UAP1L1	-0.0854096	0.0308703	0.221623	negative
ENSGALG00000032930	NCL	-0.0853961	0.0308969	0.221623	negative
ENSGALG00000007476	VAMP7	-0.0853847	0.0309193	0.221623	negative
ENSGALG00000051870		-0.0853822	0.0309242	0.221623	negative
ENSGALG00000037597	YOD1	-0.0853793	0.03093	0.221623	negative
ENSGALG00000004379	BCL7A	-0.0853645	0.0309592	0.221623	negative
ENSGALG00000001389		-0.0853615	0.0309652	0.221623	negative
ENSGALG00000049673		-0.0853551	0.0309778	0.221623	negative
ENSGALG00000013814	IMPA2	-0.0853474	0.030993	0.221623	negative
ENSGALG00000040869		-0.0853444	0.030999	0.221623	negative
ENSGALG00000028496		0.0853433	0.031001	0.221623	positive
ENSGALG00000036043	TBX3	-0.0853144	0.0310583	0.221623	negative
ENSGALG00000016805	SULT1C3	-0.0853074	0.0310721	0.221623	negative
ENSGALG00000001907	WAPL	-0.0853061	0.0310747	0.221623	negative
ENSGALG00000042612		-0.0853013	0.0310842	0.221623	negative
ENSGALG00000014408	LLGL1	-0.0853001	0.0310865	0.221623	negative
ENSGALG00000005802	FLT4	-0.0852805	0.0311254	0.221771	negative
ENSGALG00000005598	ZNF598	-0.0852453	0.0311952	0.222087	negative
ENSGALG00000007300	PYCR1	-0.0852398	0.0312062	0.222087	negative
ENSGALG00000039724	RHOF	-0.085214	0.0312574	0.22224	negative
ENSGALG00000002943	PRPF8	-0.0852046	0.0312761	0.22224	negative
ENSGALG00000014248	TMEM33	-0.085198	0.0312894	0.22224	negative
ENSGALG00000005856	TBC1D9B	-0.085173	0.0313391	0.22224	negative
ENSGALG00000006910	IMPDH2	-0.0851684	0.0313483	0.22224	negative
ENSGALG00000035287	STAM	-0.0851661	0.031353	0.22224	negative
ENSGALG00000005420	AATF	-0.0851631	0.031359	0.22224	negative
ENSGALG00000029450	UBE2Q1	-0.0851546	0.0313759	0.22224	negative
ENSGALG00000004908		-0.0851336	0.031418	0.22224	negative
ENSGALG00000033303		0.0851174	0.0314503	0.22224	positive
ENSGALG00000046995	NECTIN4	0.0851112	0.0314627	0.22224	positive
ENSGALG00000002832	IFI35	0.0850937	0.0314976	0.22224	positive
ENSGALG00000026421	PSMB2	-0.0850937	0.0314977	0.22224	negative
ENSGALG00000009402	LRRC34	-0.0850894	0.0315064	0.22224	negative
ENSGALG00000009303	ENAH	-0.0850888	0.0315075	0.22224	negative
ENSGALG00000031440	PTPRU	-0.0850829	0.0315194	0.22224	negative
ENSGALG00000017201	CEP57	-0.0850658	0.0315536	0.222258	negative
ENSGALG00000031786	BLVRA	-0.0850443	0.0315968	0.222258	negative
ENSGALG00000016406	RPS6KA3	-0.0850298	0.031626	0.222258	negative
ENSGALG00000008918	LAMP5	0.085009	0.0316679	0.222258	positive
ENSGALG00000030808		-0.0849987	0.0316885	0.222258	negative
ENSGALG00000023256	RNF8	-0.0849948	0.0316965	0.222258	negative
ENSGALG00000037744	CACNA1S	0.0849927	0.0317006	0.222258	positive
ENSGALG00000009275	TMEM63A	-0.0849862	0.0317137	0.222258	negative
ENSGALG00000045163	APH1A	-0.0849851	0.031716	0.222258	negative
ENSGALG00000051040	TMEM251	-0.084983	0.0317202	0.222258	negative
ENSGALG00000039532	PHC2	-0.0849818	0.0317226	0.222258	negative
ENSGALG00000015529	WFS1	-0.0849552	0.0317763	0.222507	negative
ENSGALG00000004918	RAB9B	-0.0849345	0.0318181	0.222672	negative
ENSGALG00000003818	CYFIP2	-0.084921	0.0318453	0.222735	negative
ENSGALG00000054059		-0.084892	0.0319041	0.223018	negative
ENSGALG00000009262	FGB	-0.0848722	0.0319441	0.223169	negative
ENSGALG00000030673		-0.0848616	0.0319657	0.223192	negative
ENSGALG00000041604	NPTXR	-0.084847	0.0319953	0.223271	negative
ENSGALG00000036219	STK35	-0.0848348	0.03202	0.223293	negative
ENSGALG00000011190	PLAC8	0.0848072	0.0320762	0.223293	positive
ENSGALG00000030530	HAND2	-0.0848	0.0320908	0.223293	negative
ENSGALG00000002655	ITGAV	-0.0847833	0.0321249	0.223293	negative
ENSGALG00000001527	VWA1	-0.0847761	0.0321396	0.223293	negative
ENSGALG00000026163	TNFSF11	-0.0847717	0.0321486	0.223293	negative
ENSGALG00000016224	MAOA	0.08477	0.032152	0.223293	positive
ENSGALG00000006648	SPECC1L	-0.0847654	0.0321613	0.223293	negative
ENSGALG00000011801	ESR2	-0.0847579	0.0321766	0.223293	negative
ENSGALG00000030065	TENM3	-0.0847555	0.0321816	0.223293	negative
ENSGALG00000004927	COQ4	-0.0847217	0.0322505	0.22351	negative
ENSGALG00000011168	C12orf29	-0.0847197	0.0322547	0.22351	negative
ENSGALG00000005657	CRHR2	0.0847063	0.032282	0.22351	positive
ENSGALG00000016377	PXDN	-0.0847043	0.0322861	0.22351	negative
ENSGALG00000050577	GRPEL2	-0.0846902	0.032315	0.223562	negative
ENSGALG00000011174	PSMB1	-0.0846827	0.0323305	0.223562	negative
ENSGALG00000045642	TNFRSF11A	-0.0846545	0.0323882	0.223835	negative
ENSGALG00000011281	SGO1	0.0846398	0.0324184	0.223916	positive
ENSGALG00000002831	SH3PXD2B	-0.0846117	0.0324761	0.224188	negative
ENSGALG00000050943	RNF19B	0.0845656	0.032571	0.224636	positive
ENSGALG00000003539	KIAA1522	-0.0845623	0.0325778	0.224636	negative
ENSGALG00000042051	SETD2	-0.0845187	0.0326679	0.224867	negative
ENSGALG00000001283	SRRM1	-0.0845143	0.0326769	0.224867	negative
ENSGALG00000026733	FFAR4	-0.0845123	0.032681	0.224867	negative
ENSGALG00000008818	IDH1	-0.0845103	0.0326852	0.224867	negative
ENSGALG00000016917	CLN5	-0.084494	0.032719	0.224973	negative
ENSGALG00000001031		-0.0844701	0.0327684	0.225129	negative
ENSGALG00000027698	COX19	-0.0844602	0.032789	0.225129	negative
ENSGALG00000026507	FDX1	-0.0844563	0.032797	0.225129	negative
ENSGALG00000042052	PPIL2	-0.0844186	0.0328754	0.225428	negative
ENSGALG00000004108		-0.0844175	0.0328776	0.225428	negative
ENSGALG00000003658	DHX35	-0.0844025	0.0329087	0.225514	negative
ENSGALG00000010290	VEGFA	-0.0843791	0.0329576	0.225704	negative
ENSGALG00000037787	MEF2D	-0.0843714	0.0329734	0.225704	negative
ENSGALG00000015285	TOMM70	-0.0843553	0.0330072	0.225808	negative
ENSGALG00000016537	SCML2	-0.084336	0.0330474	0.225869	negative
ENSGALG00000016719	TNFRSF21	-0.0843332	0.0330531	0.225869	negative
ENSGALG00000016920	LMO7	-0.0843205	0.0330798	0.225925	negative
ENSGALG00000008231	PACSIN3	-0.0842751	0.0331748	0.226447	negative
ENSGALG00000051534		-0.0842559	0.033215	0.226594	negative
ENSGALG00000005138	KCTD10	-0.0842441	0.0332397	0.226615	negative
ENSGALG00000040161	C7orf25	-0.0842367	0.0332552	0.226615	negative
ENSGALG00000001637	PSMD5	-0.0842056	0.0333205	0.226644	negative
ENSGALG00000024295		0.0842048	0.0333222	0.226644	positive
ENSGALG00000005820	RNF130	-0.0841887	0.0333561	0.226644	negative
ENSGALG00000011931	SNU13	-0.0841755	0.0333838	0.226644	negative
ENSGALG00000023740	HBZ	-0.0841711	0.0333931	0.226644	negative
ENSGALG00000032599	ZNF384	-0.0841706	0.0333941	0.226644	negative
ENSGALG00000054505		0.0841689	0.0333978	0.226644	positive
ENSGALG00000010051	MOCS1	-0.084164	0.0334081	0.226644	negative
ENSGALG00000014834	NCOA7	-0.0841454	0.0334472	0.226782	negative
ENSGALG00000002913	BRI3BP	-0.0841314	0.0334768	0.226794	negative
ENSGALG00000047857		-0.0841201	0.0335005	0.226794	negative
ENSGALG00000047517		-0.0841154	0.0335106	0.226794	negative
ENSGALG00000033631	MYC	-0.0841093	0.0335234	0.226794	negative
ENSGALG00000052348		0.0840709	0.0336046	0.22712	positive
ENSGALG00000053680	HIST1H46L2	0.0840689	0.0336088	0.22712	positive
ENSGALG00000025764	FKBP10	-0.0840526	0.0336434	0.227137	negative
ENSGALG00000028681		-0.0840502	0.0336485	0.227137	negative
ENSGALG00000042446	ACSM5	-0.0840395	0.0336712	0.227164	negative
ENSGALG00000009800	SETD7	-0.0840195	0.0337137	0.227325	negative
ENSGALG00000038129	PTGES3L	0.0839805	0.0337965	0.227635	positive
ENSGALG00000026995	RHOG	-0.0839803	0.033797	0.227635	negative
ENSGALG00000030147	AFF4	-0.0839422	0.0338781	0.22791	negative
ENSGALG00000010320	PAWR	-0.083924	0.033917	0.22791	negative
ENSGALG00000003358	UBIAD1	-0.0839209	0.0339236	0.22791	negative
ENSGALG00000048599		0.0839144	0.0339375	0.22791	positive
ENSGALG00000008160	CNNM2	-0.0839109	0.0339449	0.22791	negative
ENSGALG00000016102	CYP26B1	-0.0839083	0.0339505	0.22791	negative
ENSGALG00000040369	PFKFB3	-0.0838997	0.0339687	0.22791	negative
ENSGALG00000012489	KLHL28	-0.0838607	0.0340523	0.228345	negative
ENSGALG00000026957	SEMA4G	-0.0838394	0.0340978	0.228525	negative
ENSGALG00000002240	C3orf18	-0.0838059	0.0341698	0.228881	negative
ENSGALG00000019570	C1orf145	-0.083795	0.0341932	0.228912	negative
ENSGALG00000015791	AKIRIN2	-0.0837797	0.0342261	0.229007	negative
ENSGALG00000004620	LAMC1	-0.0837538	0.0342818	0.229056	negative
ENSGALG00000029523	RAD21	-0.0837499	0.0342902	0.229056	negative
ENSGALG00000012874	DENND11	-0.0837486	0.034293	0.229056	negative
ENSGALG00000048883		-0.0837413	0.0343087	0.229056	negative
ENSGALG00000040987	NDUFA8	-0.0837139	0.0343677	0.229064	negative
ENSGALG00000016844	RAB20	-0.08371	0.0343763	0.229064	negative
ENSGALG00000035013	WDR11	-0.0837089	0.0343787	0.229064	negative
ENSGALG00000030554	KCNN3	-0.0837015	0.0343947	0.229064	negative
ENSGALG00000008811	SLC1A4	-0.083691	0.0344174	0.229064	negative
ENSGALG00000001826	WWC1	-0.0836886	0.0344225	0.229064	negative
ENSGALG00000041037	YIPF3	-0.0836596	0.0344852	0.229356	negative
ENSGALG00000006237	PKN2	-0.0836236	0.0345633	0.229662	negative
ENSGALG00000039615	MSN	-0.083621	0.0345689	0.229662	negative
ENSGALG00000016507	FNDC4	0.0835936	0.0346284	0.229863	positive
ENSGALG00000008860	LONRF3	-0.0835897	0.0346368	0.229863	negative
ENSGALG00000042357	ARHGAP1	-0.0835583	0.0347051	0.230191	negative
ENSGALG00000051895		-0.0835479	0.0347276	0.230214	negative
ENSGALG00000045350		-0.0835387	0.0347478	0.230223	negative
ENSGALG00000002524	UCHL5	-0.0835219	0.0347843	0.23034	negative
ENSGALG00000004930	HRH1	-0.0834921	0.0348494	0.230646	negative
ENSGALG00000042151		0.0834669	0.0349045	0.230885	positive
ENSGALG00000002973	BECN1	-0.0834524	0.0349363	0.23097	negative
ENSGALG00000034427	SCN4A	-0.0833948	0.0350624	0.231678	negative
ENSGALG00000008326		-0.0833769	0.0351018	0.231718	negative
ENSGALG00000005504	HNF1B	-0.0833748	0.0351064	0.231718	negative
ENSGALG00000044002		0.0833639	0.0351304	0.231751	positive
ENSGALG00000006420	ABHD17C	-0.0833109	0.0352471	0.232394	negative
ENSGALG00000029897	RPL30	-0.0833013	0.0352682	0.232408	negative
ENSGALG00000041112	TRAM1L1	-0.0832864	0.0353012	0.2325	negative
ENSGALG00000044224		0.0832755	0.0353252	0.232532	positive
ENSGALG00000016451	ROCK2	-0.0832423	0.0353987	0.23289	negative
ENSGALG00000008603	ITPKA	-0.0832037	0.0354842	0.233259	negative
ENSGALG00000030626	FZD6	-0.0831997	0.0354931	0.233259	negative
ENSGALG00000045122	AKR1B1	-0.0831754	0.035547	0.233455	negative
ENSGALG00000042948	RNF126	-0.083169	0.0355612	0.233455	negative
ENSGALG00000029646	CNNM4	-0.0831442	0.0356163	0.233621	negative
ENSGALG00000009944	KAT7	-0.0831404	0.0356247	0.233621	negative
ENSGALG00000001313	EIF4H	-0.0831132	0.0356853	0.233892	negative
ENSGALG00000007162	SELENOS	-0.0830852	0.0357477	0.233917	negative
ENSGALG00000038913	LDLRAD3	-0.0830792	0.0357613	0.233917	negative
ENSGALG00000016785	IL1RL1	-0.0830642	0.0357948	0.233917	negative
ENSGALG00000045776	CPN2	-0.0830593	0.0358057	0.233917	negative
ENSGALG00000048700	DDX28	-0.0830529	0.0358199	0.233917	negative
ENSGALG00000002408	NCDN	-0.0830528	0.0358203	0.233917	negative
ENSGALG00000005134	ZSWIM8	-0.08305	0.0358265	0.233917	negative
ENSGALG00000008054		-0.0830387	0.0358517	0.233917	negative
ENSGALG00000010565	NRDC	-0.0830317	0.0358675	0.233917	negative
ENSGALG00000033888	IDH3B	0.0830245	0.0358835	0.233917	positive
ENSGALG00000003736	ABCB9	-0.0830115	0.0359126	0.233917	negative
ENSGALG00000010200	TRHDE	-0.0830085	0.0359194	0.233917	negative
ENSGALG00000042762	ZBTB26	-0.0829894	0.0359621	0.233965	negative
ENSGALG00000043447	LAS1L	-0.0829881	0.035965	0.233965	negative
ENSGALG00000015070	FIG4	0.0829329	0.0360891	0.234594	positive
ENSGALG00000035406	DSN1	-0.082928	0.0361002	0.234594	negative
ENSGALG00000006097	PLXNA1	-0.0829118	0.0361367	0.234705	negative
ENSGALG00000048064		-0.082893	0.0361789	0.234787	negative
ENSGALG00000040275	RCSD1	-0.0828891	0.0361878	0.234787	negative
ENSGALG00000035845	JPH1	-0.0828796	0.0362092	0.234802	negative
ENSGALG00000038187	SLC35B4	-0.0828619	0.0362491	0.234923	negative
ENSGALG00000052425	BATF3	-0.0828542	0.0362665	0.234923	negative
ENSGALG00000028046	INSIG2	-0.0827886	0.036415	0.23576	negative
ENSGALG00000054488		0.0827485	0.0365061	0.235946	positive
ENSGALG00000002661	YWHAE	-0.0827377	0.0365305	0.235946	negative
ENSGALG00000053025		-0.0827368	0.0365327	0.235946	negative
ENSGALG00000008545	SENP5	-0.082733	0.0365412	0.235946	negative
ENSGALG00000001288		0.0827328	0.0365418	0.235946	positive
ENSGALG00000007246	ELMO2	0.0827172	0.0365773	0.235946	positive
ENSGALG00000033811	PTPRN	0.0827024	0.036611	0.235946	positive
ENSGALG00000003936	PPT1	-0.0826957	0.0366261	0.235946	negative
ENSGALG00000008837	PELI3	-0.0826918	0.0366351	0.235946	negative
ENSGALG00000028032	MSRA	-0.0826689	0.0366872	0.235946	negative
ENSGALG00000040755	ANGPT4	-0.0826674	0.0366906	0.235946	negative
ENSGALG00000010183	RAB21	-0.0826603	0.0367069	0.235946	negative
ENSGALG00000016792	MFSD9	-0.0826584	0.0367112	0.235946	negative
ENSGALG00000000146	SUPT6H	-0.0826569	0.0367147	0.235946	negative
ENSGALG00000000919	PIGR	-0.0826305	0.0367749	0.236208	negative
ENSGALG00000022030	PGAP3	-0.082602	0.0368401	0.236502	negative
ENSGALG00000040155	ZW10	-0.0825908	0.0368658	0.236543	negative
ENSGALG00000038550		-0.0825768	0.0368979	0.236551	negative
ENSGALG00000032618	DUSP5	-0.0825727	0.0369073	0.236551	negative
ENSGALG00000005684	FBXL15	-0.0825614	0.0369333	0.236551	negative
ENSGALG00000014122	CYB5R1	-0.082554	0.0369502	0.236551	negative
ENSGALG00000016205	PDXK	-0.0825311	0.0370028	0.236551	negative
ENSGALG00000013356	IKBKE	0.0825275	0.0370111	0.236551	positive
ENSGALG00000016473	OSR1	0.0825268	0.0370127	0.236551	positive
ENSGALG00000007115	ASB7	-0.0825226	0.0370224	0.236551	negative
ENSGALG00000042976	UBTF	-0.0824601	0.0371663	0.237195	negative
ENSGALG00000011456	CDK17	-0.082458	0.0371713	0.237195	negative
ENSGALG00000003201	FBXL8	0.0824535	0.0371815	0.237195	positive
ENSGALG00000016324	GSTA4	0.0824161	0.037268	0.237437	positive
ENSGALG00000037262	HOXC8	-0.0824104	0.0372812	0.237437	negative
ENSGALG00000013941	PDE7B	-0.0824036	0.0372968	0.237437	negative
ENSGALG00000001976	TRIM33	-0.0823961	0.0373143	0.237437	negative
ENSGALG00000022874	RAB31	-0.0823928	0.0373218	0.237437	negative
ENSGALG00000034573	ABCF2	-0.0823866	0.0373363	0.237437	negative
ENSGALG00000003272	KHDRBS1	-0.0823666	0.0373826	0.237608	negative
ENSGALG00000015701	CXADR	-0.0823224	0.0374852	0.237739	negative
ENSGALG00000014899	NUS1	-0.082317	0.0374976	0.237739	negative
ENSGALG00000028749	ACTG1	-0.082317	0.0374977	0.237739	negative
ENSGALG00000026862	CLDN1	-0.082313	0.0375071	0.237739	negative
ENSGALG00000008970	NRK	-0.0823107	0.0375124	0.237739	negative
ENSGALG00000003670	MAFB	-0.0823073	0.0375203	0.237739	negative
ENSGALG00000005120	FBLN2	-0.0822823	0.0375785	0.237984	negative
ENSGALG00000022875		0.0822518	0.0376494	0.238225	positive
ENSGALG00000010579	STON2	-0.0822492	0.0376556	0.238225	negative
ENSGALG00000030068	RAB3A	-0.0821907	0.0377922	0.238965	negative
ENSGALG00000005909	GATA2	-0.0821772	0.0378238	0.238976	negative
ENSGALG00000050619	SOCS2	-0.0821733	0.0378331	0.238976	negative
ENSGALG00000015519	ROBO2	-0.0821646	0.0378534	0.23898	negative
ENSGALG00000015762	LYRM2	0.0821349	0.037923	0.239295	positive
ENSGALG00000010501	SNW1	-0.0821073	0.0379879	0.239508	negative
ENSGALG00000004365		-0.0821023	0.0379996	0.239508	negative
ENSGALG00000012076	TIFA	-0.0820955	0.0380156	0.239508	negative
ENSGALG00000011643	UTP20	-0.0820704	0.0380746	0.239756	negative
ENSGALG00000013034	CECR2	-0.0820218	0.0381892	0.240148	negative
ENSGALG00000010885	BMP2K	-0.0820142	0.0382071	0.240148	negative
ENSGALG00000006045	SH3GL3	-0.0820112	0.0382143	0.240148	negative
ENSGALG00000031410	ENPEP	-0.0820106	0.0382157	0.240148	negative
ENSGALG00000038589	ABHD14B	0.0819946	0.0382535	0.240177	positive
ENSGALG00000048205		-0.0819876	0.03827	0.240177	negative
ENSGALG00000034258	C25H1ORF43	-0.0819695	0.0383128	0.240177	negative
ENSGALG00000015635	HTT	-0.0819642	0.0383253	0.240177	negative
ENSGALG00000001837	ORAI3	-0.0819591	0.0383374	0.240177	negative
ENSGALG00000002925	ETFA	0.0819565	0.0383436	0.240177	positive
ENSGALG00000001223	PEX10	-0.0819504	0.0383581	0.240177	negative
ENSGALG00000003322	TBC1D2B	-0.0819236	0.0384215	0.240342	negative
ENSGALG00000005241	DYNC1LI2	-0.0819102	0.0384534	0.240342	negative
ENSGALG00000027068	HDGFRP2	-0.0819047	0.0384666	0.240342	negative
ENSGALG00000003434	C17orf75	-0.0819	0.0384777	0.240342	negative
ENSGALG00000002710	IPMK	-0.0818977	0.0384831	0.240342	negative
ENSGALG00000029166	UBTD1	0.0818846	0.0385142	0.240391	positive
ENSGALG00000033575	EIF2B4	0.0818612	0.03857	0.240391	positive
ENSGALG00000001428	EFHD1	-0.0818551	0.0385844	0.240391	negative
ENSGALG00000004542	ZMYND8	-0.0818438	0.0386113	0.240391	negative
ENSGALG00000021301		-0.0818425	0.0386145	0.240391	negative
ENSGALG00000032234	MARCH5	-0.0818383	0.0386246	0.240391	negative
ENSGALG00000043193	TAF2	-0.0818364	0.038629	0.240391	negative
ENSGALG00000011704	HACD2	-0.0817928	0.038733	0.240694	negative
ENSGALG00000030396	HMGA1	-0.0817879	0.0387449	0.240694	negative
ENSGALG00000006568	TM9SF4	-0.0817779	0.0387688	0.240694	negative
ENSGALG00000013742	EZR	-0.081775	0.0387756	0.240694	negative
ENSGALG00000007133		-0.0817747	0.0387763	0.240694	negative
ENSGALG00000016362	SH3YL1	0.081759	0.038814	0.240805	positive
ENSGALG00000049976	AMIGO1	-0.0817431	0.038852	0.240891	negative
ENSGALG00000044388		0.0817367	0.0388674	0.240891	positive
ENSGALG00000006723		-0.0817128	0.0389246	0.241123	negative
ENSGALG00000005046	SHMT1	-0.0816906	0.0389779	0.241268	negative
ENSGALG00000030280	PABPC1	-0.0816865	0.0389877	0.241268	negative
ENSGALG00000042851	PPARGC1A	-0.0816558	0.0390616	0.241489	negative
ENSGALG00000013149	MOCOS	-0.0816552	0.039063	0.241489	negative
ENSGALG00000001618	OGFOD3	-0.0816328	0.0391169	0.241617	negative
ENSGALG00000011621	IGF2R	-0.0816302	0.0391233	0.241617	negative
ENSGALG00000035973	YIPF6	-0.0816093	0.0391737	0.241806	negative
ENSGALG00000011930		-0.0815996	0.039197	0.241811	negative
ENSGALG00000019228	SFT2D2	-0.0815841	0.0392344	0.241811	negative
ENSGALG00000043711	AGO3	-0.0815749	0.0392568	0.241811	negative
ENSGALG00000010857	DAB1	-0.08156	0.0392926	0.241811	negative
ENSGALG00000004705	BUD31	-0.0815447	0.0393296	0.241811	negative
ENSGALG00000052647		-0.0815418	0.0393366	0.241811	negative
ENSGALG00000001968	SYT6	-0.0815405	0.0393399	0.241811	negative
ENSGALG00000012574	WDSUB1	0.0815346	0.0393542	0.241811	positive
ENSGALG00000029944	FAM222A	-0.0815299	0.0393655	0.241811	negative
ENSGALG00000008886	ZNF618	-0.0815269	0.0393728	0.241811	negative
ENSGALG00000007141	LRRK1	-0.0815025	0.0394321	0.242052	negative
ENSGALG00000005515	CRYBB3	0.0814822	0.0394814	0.242233	positive
ENSGALG00000011394	CYP2J21	-0.0814401	0.0395836	0.242738	negative
ENSGALG00000005708	HNF4beta	-0.0814126	0.0396506	0.242826	negative
ENSGALG00000004523	MFN2	-0.0814038	0.0396719	0.242826	negative
ENSGALG00000046687	EPS8L3	0.0813987	0.0396845	0.242826	positive
ENSGALG00000048773		-0.0813918	0.0397012	0.242826	negative
ENSGALG00000010448	LTBP1	-0.0813916	0.0397018	0.242826	negative
ENSGALG00000039643	TMEM79	-0.0813852	0.0397173	0.242826	negative
ENSGALG00000017185	TMEM123	-0.0813589	0.0397816	0.243097	negative
ENSGALG00000026896		-0.0813405	0.0398266	0.243249	negative
ENSGALG00000040307	MORN2	0.0813127	0.0398946	0.243543	positive
ENSGALG00000026465	TMEM100	-0.0812867	0.0399585	0.243691	negative
[truncated: 337 more rows]

## Sheet: Table S5
Table S5. GO and pathway enrichment analysis based on the significant genes selected from SRC analysis and ANOVA
ID	Description	GeneNumber
GO:0040008	regulation of growth	21
GO:0048638	regulation of developmental growth	14
GO:0001558	regulation of cell growth	15
GO:0061643	chemorepulsion of axon	3
GO:0045926	negative regulation of growth	9
GO:0030516	regulation of axon extension	6
GO:0045596	negative regulation of cell differentiation	15
GO:0061387	regulation of extent of cell growth	6
GO:0048640	negative regulation of developmental growth	6
GO:0051960	regulation of nervous system development	11
GO:0030517	negative regulation of axon extension	4
GO:0030308	negative regulation of cell growth	7
GO:0050919	negative chemotaxis	4
GO:0007167	enzyme-linked receptor protein signaling pathway	18
GO:0071363	cellular response to growth factor stimulus	14
GO:0070848	response to growth factor	14
GO:0007169	transmembrane receptor protein tyrosine kinase signaling pathway	11
GO:0010035	response to inorganic substance	16
GO:0071248	cellular response to metal ion	7
GO:0046890	regulation of lipid biosynthetic process	9
GO:0090207	regulation of triglyceride metabolic process	5
GO:1901615	organic hydroxy compound metabolic process	13
GO:0034377	plasma lipoprotein particle assembly	4
GO:0033344	cholesterol efflux	4
GO:0065005	protein-lipid complex assembly	4
GO:0030301	cholesterol transport	5
GO:0033700	phospholipid efflux	3
GO:0019216	regulation of lipid metabolic process	10
GO:0062012	regulation of small molecule metabolic process	10
GO:0016042	lipid catabolic process	9
GO:0046486	glycerolipid metabolic process	10
GO:0010896	regulation of triglyceride catabolic process	3
GO:0015918	sterol transport	5
GO:0034375	high-density lipoprotein particle remodeling	3
GO:0055090	acylglycerol homeostasis	4
GO:0070328	triglyceride homeostasis	4
GO:0071827	plasma lipoprotein particle organization	4
GO:0043691	reverse cholesterol transport	3
GO:0006066	alcohol metabolic process	9
GO:0010565	regulation of cellular ketone metabolic process	6
GO:0071825	protein-lipid complex subunit organization	4
GO:0042304	regulation of fatty acid biosynthetic process	4
GO:0051004	regulation of lipoprotein lipase activity	3
GO:0120009	intermembrane lipid transfer	4
GO:0019217	regulation of fatty acid metabolic process	5
GO:0061061	muscle structure development	14
GO:0060537	muscle tissue development	9
GO:0048880	sensory system development	12
GO:0007423	sensory organ development	14
GO:0001654	eye development	11
GO:0150063	visual system development	11
GO:0043010	camera-type eye development	10
GO:0031667	response to nutrient levels	13
GO:0009991	response to extracellular stimulus	13
GO:0031669	cellular response to nutrient levels	8
GO:0031668	cellular response to extracellular stimulus	8
GO:0042594	response to starvation	7
GO:0070482	response to oxygen levels	11
GO:0001666	response to hypoxia	10
GO:0036293	response to decreased oxygen levels	10
GO:0061564	axon development	12
GO:0007409	axonogenesis	11
GO:0048667	cell morphogenesis involved in neuron differentiation	12
GO:0060322	head development	17
GO:0000904	cell morphogenesis involved in differentiation	13
GO:0007420	brain development	15
GO:0032989	cellular component morphogenesis	13
GO:0000902	cell morphogenesis	14
GO:0030900	forebrain development	10
GO:0048812	neuron projection morphogenesis	11
GO:0120039	plasma membrane bounded cell projection morphogenesis	11
GO:0048858	cell projection morphogenesis	11
GO:0031175	neuron projection development	13
GO:0032990	cell part morphogenesis	11
GO:0009750	response to fructose	3
GO:0048732	gland development	10
GO:0000302	response to reactive oxygen species	8
GO:0009725	response to hormone	16
GO:1901652	response to peptide	12
GO:0032868	response to insulin	8
GO:0032870	cellular response to hormone stimulus	12
GO:1900103	positive regulation of endoplasmic reticulum unfolded protein response	3
GO:0043434	response to peptide hormone	10
GO:0033500	carbohydrate homeostasis	7
GO:0042593	glucose homeostasis	7
GO:0008217	regulation of blood pressure	8
GO:0045776	negative regulation of blood pressure	4
GO:0003085	negative regulation of systemic arterial blood pressure	3
GO:0060541	respiratory system development	8
GO:0060411	cardiac septum morphogenesis	5
GO:0030324	lung development	7
GO:0003151	outflow tract morphogenesis	5
GO:0003206	cardiac chamber morphogenesis	6
GO:0030323	respiratory tube development	7
GO:0007507	heart development	12
GO:2000136	regulation of cell proliferation involved in heart morphogenesis	3
GO:0003197	endocardial cushion development	4
GO:0003177	pulmonary valve development	3
GO:0051963	regulation of synapse assembly	6
GO:0042752	regulation of circadian rhythm	6
GO:0042743	hydrogen peroxide metabolic process	4
GO:0042627	chylomicron	3
GO:0034361	very-low-density lipoprotein particle	3
GO:0034385	triglyceride-rich plasma lipoprotein particle	3
GO:0120020	cholesterol transfer activity	4
GO:0120015	sterol transfer activity	4
GO:0015485	cholesterol binding	5
GO:0032934	sterol binding	5
GO:0015248	sterol transporter activity	4
GO:0043178	alcohol binding	5
GO:0120013	lipid transfer activity	4
hsa04020	Calcium signaling pathway	11
hsa04979	Cholesterol metabolism	4
hsa04919	Thyroid hormone signaling pathway	7
hsa03320	PPAR signaling pathway	5

## Sheet: Table S6
Table S6. Related reports of genes involved in hepatic steatosis, NAFLD, or hepatic lipid metabolism in human and rat
Gene	High presented in	Species	Related reports in References	Reference
APOA1	HS	Human	ApoA1 is highly associated with HDL-cholesterol and a negative association was also expected with steatosis	Consumption of Spinach and Tomato Modifies Lipid Metabolism, Reducing Hepatic Steatosis in Rats.
APOC3	HS	Human & Mouse	Some SNPs in APOC3 have been reported to be risk factor for NAFLD. Increase plasma APOC3 concentrations predispose to diet-induced NAFLD and hepatic insulin resistance.	APOC3 rs2070666 Is Associated with the Hepatic Steatosis Independently of PNPLA3 rs738409 in Chinese Han Patients with Nonalcoholic Fatty Liver Diseases; Apolipoprotein CIII overexpressing mice are predisposed to diet-induced hepatic steatosis and hepatic insulin resistance
APOA4	HS	Human & Mouse	APOA4 is closely linked to obesity, type 2 diabetes and hepatic steatosis	Apolipoprotein A-IV expression in mouse liver enhances triglyceride secretion and reduces hepatic lipid content by promoting very low density lipoprotein particle expansion; Human leucine zipper protein promotes hepatic steatosis via induction of apolipoprotein A-IV
GSTA3	Con	Rat	GSTA3 inhibited HSCs activation and liver fibrosis through suppression of the MAPK and GSK-3β signaling pathways	A novel role of glutathione S-transferase A3 in inhibiting hepatic stellate cell activation and rat hepatic fibrosis.
CYP1A2	Con	Human	Decreased CYP1A2 activity has been associated with NAFLD progression	Hepatic cytochrome P450 enzyme alterations in humans with progressive stages of nonalcoholic fatty liver disease; CYP1A2 contributes to alcohol-induced abnormal lipid metabolism through the PTEN/AKT/SREBP-1c pathway
FGF19	Con	Human & Mouse	FGF19 protects from hepatic steatosis	Fibroblast growth factor 15/19 (FGF15/19) protects from diet-induced hepatic steatosis: development of an FGF19-based chimeric molecule to promote fatty liver regeneration; Fibroblast Growth Factor 19: Potential modulation of hepatic metabolism for the treatment of non-alcoholic fatty liver disease
TGIF1	Con	Human & Mouse	High expression of TGIF1 have positive effect on lipid metabolism	Effects on hepatic lipid metabolism in human hepatoma cells following overexpression of TGFβ induced factor homeobox 1 or 2
FTH1	Con	Mouse	TFR1 and FTH1 paly vital roles in hepatic iron metabolism, and may associated with NALFD	Study on the attenuated effect of Ginkgolide B on ferroptosis in high fat diet induced nonalcoholic fatty liver disease; Interstrain differences in the progression of nonalcoholic steatohepatitis to fibrosis in mice are associated with altered hepatic iron metabolism
CYP1A1	Con	Mouse	CYP1A1 plays a protective role against NAFLD	Cytochrome P450 1A1 (CYP1A1) protects against nonalcoholic fatty liver disease caused by Western diet containing benzo[a]pyrene in mice.
IFRD1 （TIS7）	Con	Mouse	Tis7 may be a regulator of lipid absorption and metabolism	Deletion of Tis7 protects mice from high-fat diet-induced weight gain and blunts the intestinal adaptive response postresection
ETV5	Con	Mouse	ETV5 could regulate hepatic fatty acid metabolism	ETV5 Regulates Hepatic Fatty Acid Metabolism Through PPAR Signaling Pathway.
KHK	HS	Human & Mouse	KHK inhibition to improve steatosis, fibrosis, and inflammation in the context of NAFLD.	Ketohexokinase inhibition improves NASH by reducing fructose-induced steatosis and fibrogenesis; Pharmacologic inhibition of ketohexokinase prevents fructose-induced metabolic dysfunction.
UCHL1	Con	Human	UCHL1 appears to be a functional tumor suppressor involved in the tumorigenesis of HCCs and other digestive cancers.	Epigenetic identification of ubiquitin carboxyl-terminal hydrolase L1 as a functional tumor suppressor and biomarker for hepatocellular carcinoma and other digestive tumors
IFT140	HS	Human	IFT140 is a potential novel candidate BDM biomarker for liver fibrosis in NAFLD patients	Potential Blood DNA Methylation Biomarker Genes for Diagnosis of Liver Fibrosis in Patients With Biopsy-Proven Non-alcoholic Fatty Liver Disease
DIO2	Con	Mouse	Loss of the Dio2 gene results in increased fat storage in adipose tissue and hepatic steatosis	Mice with a Targeted Deletion of the Type 2 Deiodinase Are Insulin Resistant and Susceptible to Diet Induced Obesity
RBP	Con	Rat	Lower expression of RBP may improve hepatic steatosis	Effects of Hesperidin on the Progression of Hypercholesterolemia and Fatty Liver Induced by High-Cholesterol Diet in Rats; Upregulation of mRNA of retinoid binding protein and fatty acid binding protein by cholesterol enriched-diet and effect of ginger on lipid metabolism
SIK1	Con	Rat	Upregulating hepatic SIK1 may represent an efficient strategy for hepatic steatosis	Zhenqing recipe attenuates non-alcoholic fatty liver disease by regulating the SIK1/CRTC2 signaling in experimental diabetic rats
ECHDC1	HS	Human	ECHDC1 may be involved in the occurrence and development of NAFLD by regulating hepatic lipid metabolism	Transcriptomic analysis reveals a novel regulatory factor of ECHDC1 involved in lipid metabolism of non-alcoholic fatty liver disease
STARD5	Con	Rat	STARD5 modulate hepatic neutral lipid metabolism	Cytosolic lipid trafficking proteins STARD4 and STARD5 modulate hepatic neutral lipid metabolism: implications for diabetic dyslipidaemia and steatosis
PYGO1	Con	Human	PYGO1 is a novel steatosis modifier	Genome-wide association study of non-alcoholic fatty liver and steatohepatitis in a histologically characterised cohort
MFSD2A	HS	Mouse	Loss of Mfsd2a have normal liver lipid metabolism	Major Facilitator Superfamily Domain-Containing Protein 2a (MFSD2A) Has Roles in Body Growth, Motor Function, and Lipid Metabolism
PTPN2	Con	Human & Mouse	liver-specific PTPN2 deficiency promotes hepatic steatosis, obesity and insulin resistance	Hepatic oxidative stress promotes insulin-STAT-5 signaling and obesity by inactivating protein tyrosine phosphatase N2; Genetic susceptibility of increased intestinal permeability is associated with progressive liver disease and diabetes in patients with non-alcoholic fatty liver disease
EZH2	HS	Human & Mouse	aberrant activation of EZH2 promotes NAFLD progression	EZH2 as a Potential Target for NAFLD Therapy
OTULIN	HS	Human & Mouse	OTULIN prevents development of liver disease	OTULIN protects the liver against cell death, inflammation, fibrosis, and cancer
ISM1	Con	Mouse	ISM1 suppresses hepatocyte lipid synthesis	Isthmin-1 is an adipokine that promotes glucose uptake and improves glucose tolerance and hepatic steatosis
CRY1	Con	Mouse	CRY1 may attenuates hyperglycaemia and liver steatosis	DDB1 E3 ligase controls dietary fructose-induced ChREBPα stabilization and liver steatosis via CRY1
JAG1	Con	Mouse	hepatocyte-specific Jag1 knockout mice were protected from NASH-induced liver fibrosis	Hepatocyte TLR4 triggers inter-hepatocyte Jagged1/Notch signaling to determine NASH-induced fibrosis
WNT5A	HS	Human	WNT5A may promote liver damage	Deregulation of Secreted Frizzled-Related Protein 5 in Nonalcoholic Fatty Liver Disease Associated with Obesity
PCK1	HS	Human & Mouse	Loss of Pck1 gene coule develop hepatic steatosis	Disregulated glyceroneogenesis: PCK1 as a candidate diabetes and obesity gene
ITCH	Con	Human & Mouse	Loss of ITCH result in hepatic steatosis	ITCH E3 ubiquitin ligase downregulation compromises hepatic degradation of branched-chain amino acids
IL15	HS	Mouse	Absence of IL-15 or IL-15Rα protects from NAFLD	Interleukin-15-mediated inflammation promotes non-alcoholic fatty liver disease
NR2F6	Con	Human & Mouse	NR2F6 contributes to liver steatosis	The Nuclear Orphan Receptor NR2F6 Promotes Hepatic Steatosis through Upregulation of Fatty Acid Transporter CD36
XBP1	Con	Human & Mouse	XBP1 contributes to ER stress-induced hepatic steatosis	Deacetylation of XBP1s by sirtuin 6 confers resistance to ER stress-induced hepatic steatosis
COLEC10	Con	Human	COLEC10 may be a biomarker of HCC	Transcriptional Landscape of Hepatocellular Carcinoma Reveals that Patient Ethnic-Origin Influences Patterns of Expression
TPX2	HS	Human	TPX2 may suppress the growth of HCC	TPX2 silencing exerts anti‑tumor effects on hepatocellular carcinoma by regulating the PI3K/AKT signaling pathway
NAPEPLD	Con	Mouse	Loss of ITCH result in hepatic steatosis	Hepatic NAPE-PLD Is a Key Regulator of Liver Lipid Metabolism
SLITRK3	Con	Human	SLITRK3 (SLIT and NTRK like family member 3) was down-regulated in steatosis and NASH patients	Integrated Multichip Analysis Identifies Potential Key Genes in the Pathogenesis of Nonalcoholic Steatohepatitis
ACOT13	HS	Mouse	Acot13 could regulate hepatic lipid and glucose metabolism	Thioesterase superfamily member 2/acyl-CoA thioesterase 13 (Them2/Acot13) regulates hepatic lipid and glucose metabolism
HBA1	HS	Human	serum HbA1c level is associated with NAFLD	Independent association of HbA1c and nonalcoholic fatty liver disease in an elderly Chinese population
SLC16A10	Con	Rat	Slc16a10 is a transport carrier of aromatic amino acids, it up-regulated in NAFLD group	Combined Transcriptomic and Lipidomic Analysis Reveals Dysregulated Genes Expression and Lipid Metabolism Profiles in the Early Stage of Fatty Liver Disease in Rats
UCP3	HS	Human	UCP3 gene variants were associated with protection against NASH	Association of UCP3 Polymorphisms with Nonalcoholic Steatohepatitis and Metabolic Syndrome in Nonalcoholic Fatty Liver Disease Brazilian Patients
PEMT	HS	Mouse	PEMT deficiency promotes NAFLD progression	Hepatic PEMT activity mediates liver health, weight gain, and insulin resistance
SREBF1	Con	Human & Mouse	raise SREBF1 expression promotes the development of hepatic steatosis	Downregulation of miR-192 causes hepatic steatosis and lipid accumulation by inducing SREBF1: Novel mechanism for bisphenol A-triggered non-alcoholic fatty liver disease
VWA5B2	HS	Fish	upregulated in fish livers caused by hypoxia	Hypoxia causes sex-specific hepatic toxicity at the transcriptome level in marine medaka (Oryzias melastigma)
MT3	Con	Human	MT3 may be a potential intervention for hepatic steatosis by inhibit the generation of reactive oxygen species (ROS)	Melatonin: a potential intervention for hepatic steatosis
TM6SF1	Con	Mouse	Tm6sf1 is a widely expressed lysosomal transmembrane protein	Transmembrane 6 superfamily 1 (Tm6sf1) is a novel lysosomal transmembrane protein
DPP4	HS	Mouse	DPP-4 inhibition has extrapancreatic protective effects against diet-induced adipose tissue inflammation and hepatic steatosis.	Diet-Induced Adipose Tissue Inflammation and Liver Steatosis Are Prevented by DPP-4 Inhibition in Diabetic Mice
TM6SF2	NS	Mouse	Liver-Specific Deletion of Mouse Tm6sf2 Promotes Steatosis	Liver-Specific Deletion of Mouse Tm6sf2 Promotes Steatosis, Fibrosis, and Hepatocellular Cancer

## Sheet: Table S7
Table S7. Differential expression genes deteced from eHSC groups
gene id	gene name	Chromosome	p	p_FDR
ENSGALG00000050577	GRPEL2	13	2.31656e-44	9.41527e-41
ENSGALG00000014329	FOXJ2	1	7.17203e-44	2.18622e-40
ENSGALG00000005412	SNAP47	2	1.21757e-43	2.96917e-40
ENSGALG00000004098	STK4	20	1.91358e-43	3.88871e-40
ENSGALG00000000523	STK38	26	1.16241e-42	1.81188e-39
ENSGALG00000012720	NUP153	2	1.27988e-42	1.81188e-39
ENSGALG00000008097	CELF1	5	1.3374e-42	1.81188e-39
ENSGALG00000048138		11	4.32764e-42	4.83016e-39
ENSGALG00000039294	MSL2	9	4.35756e-42	4.83016e-39
ENSGALG00000054991		22	5.36962e-42	5.4557e-39
ENSGALG00000006697	TOLLIP	5	5.81679e-42	5.4557e-39
ENSGALG00000054086		14	7.86533e-42	6.85014e-39
ENSGALG00000008936		17	8.4356e-42	6.85702e-39
ENSGALG00000002489	PPP1R26	17	1.0989e-41	8.37434e-39
ENSGALG00000001950	PMPCA	17	1.4318e-41	1.02694e-38
ENSGALG00000005475		4	2.08327e-41	1.41119e-38
ENSGALG00000001600	DVL1	21	5.09203e-41	3.26775e-38
ENSGALG00000005856	TBC1D9B	13	5.95227e-41	3.6288e-38
ENSGALG00000012356	TAB2	3	8.69316e-41	5.04742e-38
ENSGALG00000008611	ZBTB33	4	1.22384e-40	6.78283e-38
ENSGALG00000004965	SLC27A4	17	1.47349e-40	7.81141e-38
ENSGALG00000004769	PSAP	6	1.7606e-40	8.9446e-38
ENSGALG00000016971		1	1.93486e-40	9.40963e-38
ENSGALG00000050605		9	2.00648e-40	9.40963e-38
ENSGALG00000033889	NAA50	1	2.1327e-40	9.63112e-38
ENSGALG00000008494	CREB1	7	2.25179e-40	9.80575e-38
ENSGALG00000047988		17	2.99318e-40	1.25848e-37
ENSGALG00000009338	ZFYVE1	5	3.72828e-40	1.5153e-37
ENSGALG00000016792	MFSD9	1	4.54024e-40	1.78578e-37
ENSGALG00000013628	C6orf62	2	4.79824e-40	1.82828e-37
ENSGALG00000001043	REXO1	28	9.71202e-40	3.58844e-37
ENSGALG00000008496	VPS18	5	1.0354e-39	3.71313e-37
ENSGALG00000021601	EPS15L1	28	1.57253e-39	5.39178e-37
ENSGALG00000012449	MBD5	7	1.59193e-39	5.39178e-37
ENSGALG00000001733	LRIG2	26	1.79699e-39	5.92181e-37
ENSGALG00000011863	POLDIP3	1	2.18077e-39	6.99739e-37
ENSGALG00000008653	MGA	5	2.38966e-39	7.47107e-37
ENSGALG00000005674	USP10	11	6.1546e-39	1.85581e-36
ENSGALG00000011878	TCF20	1	6.36564e-39	1.85581e-36
ENSGALG00000040844	GIT2	15	6.53579e-39	1.85581e-36
ENSGALG00000025904	WDR82	12	6.54474e-39	1.85581e-36
ENSGALG00000038926		2	7.12711e-39	1.97502e-36
ENSGALG00000030569	TRIM41	16	9.08853e-39	2.46259e-36
ENSGALG00000027132		28	9.61313e-39	2.54811e-36
ENSGALG00000008420	CAND2	12	1.02048e-38	2.64739e-36
ENSGALG00000010273	PPP2CB	4	1.04879e-38	2.66415e-36
ENSGALG00000000848	AP1G1	11	1.07784e-38	2.68206e-36
ENSGALG00000024082	SMCR8	14	1.13015e-38	2.71309e-36
ENSGALG00000039658	GGA1	1	1.13481e-38	2.71309e-36
ENSGALG00000015409	PROS1	1	1.24503e-38	2.91936e-36
ENSGALG00000022882	ZADH2	2	1.30423e-38	3.00047e-36
ENSGALG00000002863	ERGIC1	13	1.33402e-38	3.01217e-36
ENSGALG00000008023	TMEM94	18	1.40844e-38	3.12238e-36
ENSGALG00000006750		10	1.66377e-38	3.62257e-36
ENSGALG00000035211	KLHL21	21	1.94956e-38	4.17035e-36
ENSGALG00000015334	ZBTB11	1	1.99691e-38	4.19799e-36
ENSGALG00000012453	EPC2	7	2.11211e-38	4.3649e-36
ENSGALG00000041884	MFSD6	7	2.24392e-38	4.54531e-36
ENSGALG00000003358	UBIAD1	21	2.27396e-38	4.54531e-36
ENSGALG00000001099	ANKHD1	13	2.46193e-38	4.84166e-36
ENSGALG00000008122	SLC39A13	5	2.74129e-38	5.25276e-36
ENSGALG00000046769		2	2.75713e-38	5.25276e-36
ENSGALG00000014643		25	2.83497e-38	5.31797e-36
ENSGALG00000004667	SMG7	8	3.32948e-38	6.15096e-36
ENSGALG00000037597	YOD1	26	3.67276e-38	6.68387e-36
ENSGALG00000002139	CSDE1	26	4.28899e-38	7.69053e-36
ENSGALG00000031282	UBR5	2	5.01598e-38	8.86375e-36
ENSGALG00000042725	ZC4H2	4	5.20414e-38	9.06487e-36
ENSGALG00000000955	TMEM222	23	5.55956e-38	9.54756e-36
ENSGALG00000001420	RALGAPB	20	5.79387e-38	9.81176e-36
ENSGALG00000003875	ABL1	17	6.85405e-38	1.14481e-35
ENSGALG00000008026	SPATA2	20	7.07515e-38	1.16577e-35
ENSGALG00000008358	AMBRA1	5	7.30146e-38	1.18702e-35
ENSGALG00000031681	M6PR	1	1.01936e-37	1.6354e-35
ENSGALG00000003220	UPF1	28	1.07362e-37	1.66079e-35
ENSGALG00000031416	UBN1	14	1.07613e-37	1.66079e-35
ENSGALG00000044014		2	1.08121e-37	1.66079e-35
ENSGALG00000012037	ARID4A	5	1.08967e-37	1.66079e-35
ENSGALG00000009192	SLITRK2	4	1.11514e-37	1.67863e-35
ENSGALG00000007330	CTNND1	5	1.45223e-37	2.1594e-35
ENSGALG00000053997		7	1.54775e-37	2.27371e-35
ENSGALG00000007291		14	1.65314e-37	2.39962e-35
ENSGALG00000035669	ADNP2	2	1.79911e-37	2.58077e-35
ENSGALG00000001522	PHF20	20	1.94836e-37	2.76237e-35
ENSGALG00000015904	TMEM30A	3	2.06069e-37	2.88805e-35
ENSGALG00000001860	RSBN1	26	2.56375e-37	3.55225e-35
ENSGALG00000033521	FASTKD3	2	2.7964e-37	3.83106e-35
ENSGALG00000012489	KLHL28	5	3.0004e-37	4.06487e-35
ENSGALG00000042088	ATG2B	5	3.35857e-37	4.50012e-35
ENSGALG00000009835	XPOT	1	3.48416e-37	4.61764e-35
ENSGALG00000006829	SMG1	14	3.58077e-37	4.67358e-35
ENSGALG00000011329	AFDN	3	3.60302e-37	4.67358e-35
ENSGALG00000011992	EP300	1	4.34276e-37	5.57381e-35
ENSGALG00000008314		12	4.51039e-37	5.72867e-35
ENSGALG00000013635	SCAF8	3	4.84343e-37	6.08825e-35
ENSGALG00000007169	EPC1	2	5.05952e-37	6.29458e-35
ENSGALG00000006426	PAK2	9	5.11083e-37	6.29458e-35
ENSGALG00000042883	VCPIP1	2	5.19215e-37	6.33078e-35
ENSGALG00000006880	SLC38A10	18	5.48179e-37	6.61777e-35
ENSGALG00000047359	MAF1	2	5.58539e-37	6.65371e-35
ENSGALG00000007481	HACD3	10	5.6207e-37	6.65371e-35
ENSGALG00000047673		22	5.85911e-37	6.86925e-35
ENSGALG00000040109	LARP1	13	6.20443e-37	7.10841e-35
ENSGALG00000031303	FAM234A	14	6.2297e-37	7.10841e-35
ENSGALG00000004853	LRP3	11	6.23801e-37	7.10841e-35
ENSGALG00000031296		9	6.57833e-37	7.42681e-35
ENSGALG00000000875	PHLPP2	11	7.93906e-37	8.88082e-35
ENSGALG00000012888	PHLPP1	2	8.0594e-37	8.93348e-35
ENSGALG00000012386	LATS1	3	9.26162e-37	1.00897e-34
ENSGALG00000001377	POLRMT	28	9.26803e-37	1.00897e-34
ENSGALG00000036191		31	9.77355e-37	1.05459e-34
ENSGALG00000006261	SELENOF	8	1.00666e-36	1.07669e-34
ENSGALG00000002172	FAM168B	9	1.02157e-36	1.08313e-34
ENSGALG00000005708	HNF4beta	11	1.16919e-36	1.22896e-34
ENSGALG00000006201	TBC1D20	20	1.27944e-36	1.33335e-34
ENSGALG00000033954	TMEM248	19	1.31485e-36	1.35864e-34
ENSGALG00000034628	CCDC127	2	1.36463e-36	1.3936e-34
ENSGALG00000012986	KDM5A	1	1.37154e-36	1.3936e-34
ENSGALG00000007986	MOCS3	20	1.57169e-36	1.58377e-34
ENSGALG00000040035	ADRB2	13	1.82633e-36	1.82528e-34
ENSGALG00000010051	MOCS1	3	1.9404e-36	1.92352e-34
ENSGALG00000000838	THAP12	1	2.07304e-36	2.03276e-34
ENSGALG00000002726	KIF1B	21	2.09992e-36	2.03276e-34
ENSGALG00000011101	URB2	3	2.10062e-36	2.03276e-34
ENSGALG00000041790	SAMD4A	5	2.20766e-36	2.11953e-34
ENSGALG00000048829	CLPTM1	24	2.26748e-36	2.15995e-34
ENSGALG00000034250	HS6ST2	4	2.3189e-36	2.19181e-34
ENSGALG00000040607	MED23	3	2.3917e-36	2.24323e-34
ENSGALG00000003950	CNOT8	13	2.46575e-36	2.29503e-34
ENSGALG00000027591	TSC22D2	9	2.63104e-36	2.43033e-34
ENSGALG00000004168	FEM1A	28	2.70536e-36	2.48018e-34
ENSGALG00000045642	TNFRSF11A	2	2.84451e-36	2.58829e-34
ENSGALG00000016267	PHF3	3	2.92637e-36	2.64306e-34
ENSGALG00000003092	ERLIN2	22	2.99331e-36	2.67198e-34
ENSGALG00000014936	ESCO1	2	3.00223e-36	2.67198e-34
ENSGALG00000006411	CAMLG	13	3.12033e-36	2.75093e-34
ENSGALG00000002969	MAU2	28	3.13606e-36	2.75093e-34
ENSGALG00000015306	OSTM1	3	3.47301e-36	3.02475e-34
ENSGALG00000037837	ABCA3	14	3.78304e-36	3.23346e-34
ENSGALG00000014638	ASH1L	25	3.79279e-36	3.23346e-34
ENSGALG00000013853	AFG3L2	2	3.81357e-36	3.23346e-34
ENSGALG00000023256	RNF8	3	3.81874e-36	3.23346e-34
ENSGALG00000002656	CRK	19	4.25411e-36	3.55375e-34
ENSGALG00000006390	CRKL	15	4.27248e-36	3.55375e-34
ENSGALG00000009443	TMEM168	1	4.30665e-36	3.55375e-34
ENSGALG00000003771	SIN3B	28	4.31358e-36	3.55375e-34
ENSGALG00000031589	ZNF592	10	4.4684e-36	3.65659e-34
ENSGALG00000016853	ABHD13	1	4.53652e-36	3.68759e-34
ENSGALG00000037739	STK25	9	4.66298e-36	3.74219e-34
ENSGALG00000012852	MKRN4P	1	4.69148e-36	3.74219e-34
ENSGALG00000001275	PDCL	17	4.69577e-36	3.74219e-34
ENSGALG00000009946	HECTD1	5	5.37901e-36	4.25885e-34
ENSGALG00000010766	ATXN3L	5	5.80044e-36	4.56289e-34
ENSGALG00000037546	SRPK1	26	6.42691e-36	5.02329e-34
ENSGALG00000009502	ATE1	6	6.63821e-36	5.15539e-34
ENSGALG00000049668	MFSD4B	3	6.93061e-36	5.34841e-34
ENSGALG00000003596	TRRAP	14	7.0938e-36	5.43992e-34
ENSGALG00000010026	PPP1CB	3	7.22151e-36	5.50325e-34
ENSGALG00000033614	ATF1	33	7.69916e-36	5.79583e-34
ENSGALG00000016236		1	7.70232e-36	5.79583e-34
ENSGALG00000011548	PPP1R13B	5	7.74806e-36	5.79583e-34
ENSGALG00000039472	SART3	15	8.89856e-36	6.61586e-34
ENSGALG00000032734	RNF139	2	9.80224e-36	7.24356e-34
ENSGALG00000014656	RPRD2	25	1.00468e-35	7.37933e-34
ENSGALG00000053889		9	1.0107e-35	7.37933e-34
ENSGALG00000052354		1	1.03687e-35	7.52536e-34
ENSGALG00000016053	DYRK1A	1	1.05959e-35	7.64472e-34
ENSGALG00000034948	UAP1L1	17	1.10729e-35	7.94188e-34
ENSGALG00000010390	CIPC	5	1.11651e-35	7.96117e-34
ENSGALG00000017376		8	1.14609e-35	8.12461e-34
ENSGALG00000010734	PPP4R3A	5	1.19478e-35	8.42081e-34
ENSGALG00000049372		2	1.26007e-35	8.80277e-34
ENSGALG00000004040	MFAP3	13	1.26342e-35	8.80277e-34
ENSGALG00000008624	RPAP1	5	1.32058e-35	9.14878e-34
ENSGALG00000007575		20	1.35923e-35	9.36335e-34
ENSGALG00000014659	C1R	1	1.37618e-35	9.42682e-34
ENSGALG00000015958	EIF2AK3	4	1.42097e-35	9.67929e-34
ENSGALG00000001003		23	1.56056e-35	1.0571e-33
ENSGALG00000003641	KAT6A	22	1.74395e-35	1.17481e-33
ENSGALG00000005181		6	1.75434e-35	1.17531e-33
ENSGALG00000034528	SNTB1	2	1.79891e-35	1.19859e-33
ENSGALG00000005158	WDFY1	9	1.893e-35	1.25442e-33
ENSGALG00000003955	CEP350	8	1.97845e-35	1.30396e-33
ENSGALG00000016630	EXTL3	3	2.02e-35	1.32419e-33
ENSGALG00000017026	VPS36	1	2.09224e-35	1.36421e-33
ENSGALG00000004533	KIAA2013	21	2.23881e-35	1.45201e-33
ENSGALG00000007994	PARD6B	20	2.29777e-35	1.48237e-33
ENSGALG00000012098	NAA30	5	2.41546e-35	1.55009e-33
ENSGALG00000014267	RBM47	4	2.42986e-35	1.55117e-33
ENSGALG00000009409		9	2.50273e-35	1.58936e-33
ENSGALG00000003765	A1CF	6	2.85435e-35	1.80191e-33
ENSGALG00000013824	HECA	3	2.86698e-35	1.80191e-33
ENSGALG00000014083	INTS13	1	3.14143e-35	1.96428e-33
ENSGALG00000033675	BAHD1	5	3.1691e-35	1.97147e-33
ENSGALG00000008545	SENP5	9	3.34043e-35	2.06751e-33
ENSGALG00000042598	PUM1	23	3.40777e-35	2.09853e-33
ENSGALG00000038733	TRAK1	2	3.76826e-35	2.30886e-33
ENSGALG00000005138	KCTD10	15	3.80117e-35	2.31738e-33
ENSGALG00000010661	CDKN2AIP	4	4.1176e-35	2.49781e-33
ENSGALG00000007547	ABI1	2	4.14643e-35	2.50284e-33
ENSGALG00000011098	TAF5L	3	4.19072e-35	2.51711e-33
ENSGALG00000036101	ARHGAP35	32	4.53018e-35	2.70767e-33
ENSGALG00000016915	MYCBP2	1	4.61296e-35	2.7437e-33
ENSGALG00000037455	PBRM1	12	4.66528e-35	2.76135e-33
ENSGALG00000004255	SNX8	14	4.74768e-35	2.79654e-33
ENSGALG00000016284	TAB3	1	5.28118e-35	3.09584e-33
ENSGALG00000001647	PSKH1	11	5.33724e-35	3.11373e-33
ENSGALG00000016531	ASXL2	3	5.54155e-35	3.21753e-33
ENSGALG00000001758	QSOX2	17	5.63671e-35	3.25727e-33
ENSGALG00000002117	PARG	6	6.26687e-35	3.60434e-33
ENSGALG00000011833	SPATA5	4	6.5641e-35	3.75756e-33
ENSGALG00000014012	WASF2	23	6.59515e-35	3.7577e-33
ENSGALG00000003536	KLHL11	27	6.74612e-35	3.82584e-33
ENSGALG00000005716	SBF2	5	7.08328e-35	3.99845e-33
ENSGALG00000005107		6	7.38985e-35	4.15088e-33
ENSGALG00000035281	WAC	2	7.4214e-35	4.15088e-33
ENSGALG00000010084	EIF4G3	21	7.65281e-35	4.26076e-33
ENSGALG00000001939	HIPK1	26	9.22186e-35	5.111e-33
ENSGALG00000007663	KDM3B	13	9.2657e-35	5.11207e-33
ENSGALG00000040969	PTP4A3	2	1.20922e-34	6.64147e-33
ENSGALG00000043827	ZHX2	2	1.31292e-34	7.16315e-33
ENSGALG00000001157	DENND1A	17	1.31845e-34	7.16315e-33
ENSGALG00000008081	PIK3CG	1	1.32183e-34	7.16315e-33
ENSGALG00000012059	OSBPL11	7	1.41468e-34	7.63238e-33
ENSGALG00000005350		19	1.46582e-34	7.87346e-33
ENSGALG00000007541	STX16	20	1.48413e-34	7.93682e-33
ENSGALG00000027665	SYNGR1	1	1.50528e-34	8.01482e-33
ENSGALG00000029616	HCFC2	1	1.56631e-34	8.3035e-33
ENSGALG00000029295	AZIN1	2	1.64555e-34	8.68582e-33
ENSGALG00000012705	GMPR2	2	1.65676e-34	8.70729e-33
ENSGALG00000011642	ANKRD17	4	1.71633e-34	8.98165e-33
ENSGALG00000020741	HPS6	6	1.72937e-34	9.01119e-33
ENSGALG00000001262	CLIC4	23	1.81424e-34	9.3788e-33
ENSGALG00000013532	CAPRIN1	5	1.8153e-34	9.3788e-33
ENSGALG00000054686	PFN2	9	1.87438e-34	9.64318e-33
ENSGALG00000006237	PKN2	8	1.9624e-34	1.00459e-32
ENSGALG00000004332	PLA2G12B	6	1.96914e-34	1.00459e-32
ENSGALG00000000862	RLF	23	2.09781e-34	1.06578e-32
ENSGALG00000040248	PLEKHF2	2	2.15734e-34	1.09147e-32
ENSGALG00000041684	FBXO30	3	2.22742e-34	1.12227e-32
ENSGALG00000010359	LRRC41	8	2.26207e-34	1.13357e-32
ENSGALG00000012570	TANC1	7	2.26844e-34	1.13357e-32
ENSGALG00000009856	GNS	1	2.33767e-34	1.1634e-32
ENSGALG00000004506	URI1	11	2.40941e-34	1.19423e-32
ENSGALG00000006309	SMAD5	13	2.46249e-34	1.21559e-32
ENSGALG00000012889	ZCCHC2	2	2.66281e-34	1.30918e-32
ENSGALG00000039168	SCFD2	4	2.70579e-34	1.32497e-32
ENSGALG00000040059	C21orf62	1	2.81508e-34	1.36904e-32
ENSGALG00000040685		25	2.81824e-34	1.36904e-32
ENSGALG00000017370	ARPP19	10	2.87e-34	1.38865e-32
ENSGALG00000039558	TTC17	5	2.91569e-34	1.39979e-32
ENSGALG00000031130	GGH	2	2.91599e-34	1.39979e-32
ENSGALG00000001463	PDIK1L	23	2.94786e-34	1.40954e-32
ENSGALG00000033129	ZFP36L2	3	3.00868e-34	1.433e-32
ENSGALG00000011965	ZC3H7B	1	3.048e-34	1.44608e-32
ENSGALG00000008477	EXOC4	1	3.06358e-34	1.44784e-32
ENSGALG00000040834	LGR4	5	3.21962e-34	1.51571e-32
ENSGALG00000012024	MRTFA	1	3.30478e-34	1.54981e-32
ENSGALG00000007902	ATP7A	4	3.33581e-34	1.55837e-32
ENSGALG00000043193	TAF2	2	3.4124e-34	1.58807e-32
ENSGALG00000027922	ETAA1	3	3.53706e-34	1.63784e-32
ENSGALG00000016238	MED14	1	3.54621e-34	1.63784e-32
ENSGALG00000040189	RIPK4	1	3.71948e-34	1.71002e-32
ENSGALG00000052037		2	3.73054e-34	1.71002e-32
ENSGALG00000010385		3	3.93573e-34	1.79732e-32
ENSGALG00000007298	BACE1	24	3.98841e-34	1.81458e-32
ENSGALG00000001644	SIN3A	10	4.07167e-34	1.84557e-32
ENSGALG00000028191	GLCE	10	4.20254e-34	1.89784e-32
ENSGALG00000005530	VEZF1	19	4.50117e-34	2.02519e-32
ENSGALG00000028046	INSIG2	7	4.54457e-34	2.03721e-32
ENSGALG00000030966	MAPK13	26	4.58087e-34	2.04596e-32
ENSGALG00000010150	SEC23A	5	4.80246e-34	2.13709e-32
ENSGALG00000017185	TMEM123	1	4.97802e-34	2.20716e-32
ENSGALG00000002527		21	5.49052e-34	2.42558e-32
ENSGALG00000008320	EDEM1	12	5.5842e-34	2.45805e-32
ENSGALG00000041111	NUP214	17	5.6493e-34	2.47777e-32
ENSGALG00000013462	STX17	2	5.90443e-34	2.58038e-32
ENSGALG00000011645	CLASP1	7	6.0515e-34	2.63521e-32
ENSGALG00000011652	TSN	7	6.24103e-34	2.70807e-32
ENSGALG00000010192	FBXO33	5	6.7804e-34	2.93168e-32
ENSGALG00000055101	TASOR2	1	7.0319e-34	3.02968e-32
ENSGALG00000007625	FADD	5	7.20934e-34	3.09519e-32
ENSGALG00000001474	RAB14	17	7.65386e-34	3.27451e-32
ENSGALG00000033887	IL17RA	1	7.77639e-34	3.3153e-32
ENSGALG00000036391	GFPT1	22	7.84595e-34	3.3333e-32
ENSGALG00000007932	TRAF6	5	7.97722e-34	3.3773e-32
ENSGALG00000016813	CHAMP1	1	8.05313e-34	3.39764e-32
ENSGALG00000003691	RNF145	13	8.28913e-34	3.48515e-32
ENSGALG00000040474	ITCH	20	8.41176e-34	3.52456e-32
ENSGALG00000040917	PIK3R4	2	8.53578e-34	3.56427e-32
ENSGALG00000033126	DGCR8	15	8.8238e-34	3.67197e-32
ENSGALG00000011005	KCNK1	3	9.64333e-34	3.99936e-32
ENSGALG00000010699	MIOS	2	9.77573e-34	4.04052e-32
ENSGALG00000006663	ARHGEF12	24	9.97852e-34	4.11041e-32
ENSGALG00000006061	RAP2C	4	1.0125e-33	4.15669e-32
ENSGALG00000011456	CDK17	1	1.03898e-33	4.25109e-32
ENSGALG00000037410	HEPH	4	1.05045e-33	4.28365e-32
ENSGALG00000003674	DHTKD1	1	1.05684e-33	4.29535e-32
ENSGALG00000025858	LUZP1	23	1.07884e-33	4.37019e-32
ENSGALG00000016727	JADE3	1	1.08995e-33	4.40058e-32
ENSGALG00000031131	VIRMA	2	1.10134e-33	4.43189e-32
ENSGALG00000010678	DESI2	3	1.14536e-33	4.59387e-32
ENSGALG00000001777	MFSD11	18	1.31112e-33	5.24147e-32
ENSGALG00000029316		23	1.32832e-33	5.29286e-32
ENSGALG00000007569	KBTBD8	12	1.34126e-33	5.32703e-32
ENSGALG00000002301	CNOT1	11	1.39969e-33	5.54104e-32
ENSGALG00000032092	PPP4R1	2	1.43461e-33	5.66092e-32
ENSGALG00000009885	HELB	1	1.491e-33	5.86443e-32
ENSGALG00000034965	DIP2B	33	1.53783e-33	6.02919e-32
ENSGALG00000026188	PGAP6	14	1.58726e-33	6.20302e-32
ENSGALG00000011917	PPM1A	5	1.64266e-33	6.39901e-32
ENSGALG00000002137	PGAM5	15	1.702e-33	6.60907e-32
ENSGALG00000012849	SLC37A3	1	1.72429e-33	6.67439e-32
ENSGALG00000036017	NCOA2	2	1.80288e-33	6.95649e-32
ENSGALG00000020260	PGRMC1	4	2.02627e-33	7.79378e-32
ENSGALG00000007928	MLLT10	2	2.0709e-33	7.9404e-32
ENSGALG00000007435	RAB18	2	2.11771e-33	8.09444e-32
ENSGALG00000007750	RLIM	4	2.1573e-33	8.19617e-32
ENSGALG00000032280	NUP88	19	2.15777e-33	8.19617e-32
ENSGALG00000006286	USP31	14	2.30126e-33	8.71405e-32
ENSGALG00000014115	SLAIN2	4	2.33366e-33	8.8094e-32
ENSGALG00000034999	ZHX1	2	2.6092e-33	9.81913e-32
ENSGALG00000050210		5	2.64884e-33	9.93764e-32
ENSGALG00000029674		19	2.68418e-33	1.00393e-31
ENSGALG00000007934	KCTD2	18	2.73899e-33	1.0213e-31
ENSGALG00000001034	AAR2	20	2.79834e-33	1.04025e-31
ENSGALG00000009836	ELMOD2	4	2.8596e-33	1.05979e-31
ENSGALG00000008056	B4GALT5	20	2.95191e-33	1.09069e-31
ENSGALG00000009549	KPNA4	9	3.12081e-33	1.14961e-31
ENSGALG00000005854	CLUH	19	3.13035e-33	1.14965e-31
ENSGALG00000039774	YTHDF3	2	3.24202e-33	1.18709e-31
ENSGALG00000006898	EIF4ENIF1	15	3.35529e-33	1.22488e-31
ENSGALG00000015030	NPC1	2	3.45076e-33	1.25597e-31
ENSGALG00000005198	RPS6KB1	19	3.6081e-33	1.30933e-31
ENSGALG00000011541	BIN1	7	3.71266e-33	1.34012e-31
ENSGALG00000054430	GLYCTK	12	3.71492e-33	1.34012e-31
ENSGALG00000021572	SSH2	19	3.76635e-33	1.35466e-31
ENSGALG00000031796	SP3	7	3.94546e-33	1.41491e-31
ENSGALG00000024034	PI4KB	25	4.02151e-33	1.43796e-31
ENSGALG00000007685	BCL9L	24	4.17319e-33	1.48783e-31
ENSGALG00000009800	SETD7	4	4.30632e-33	1.53081e-31
ENSGALG00000042051	SETD2	2	4.65826e-33	1.65111e-31
ENSGALG00000032832	DNAJC16	21	4.72676e-33	1.67053e-31
ENSGALG00000042762	ZBTB26	17	4.81227e-33	1.69584e-31
ENSGALG00000004295	CPD	19	4.8797e-33	1.71465e-31
ENSGALG00000016795	TGFBRAP1	1	4.91562e-33	1.7223e-31
ENSGALG00000000525	MAP3K3	27	4.94491e-33	1.7276e-31
ENSGALG00000041505	PRRC2B	17	5.26531e-33	1.83428e-31
ENSGALG00000039920	SNRK	2	5.35946e-33	1.86176e-31
ENSGALG00000019286		1	5.58428e-33	1.93435e-31
ENSGALG00000043373	ARVCF	15	5.62632e-33	1.94339e-31
ENSGALG00000035940	SLC2A13	1	5.68458e-33	1.95797e-31
ENSGALG00000008645	NKRF	4	6.003e-33	2.06182e-31
ENSGALG00000048613	KDM4B	28	6.08827e-33	2.08041e-31
ENSGALG00000001501	MAPK3	15	6.09125e-33	2.08041e-31
ENSGALG00000005807	IPO7	5	6.21259e-33	2.11592e-31
ENSGALG00000010304	MLH3	5	6.85932e-33	2.32969e-31
ENSGALG00000006371	C5orf24	13	6.99778e-33	2.37011e-31
ENSGALG00000032659	ZBED4	1	7.18058e-33	2.42528e-31
ENSGALG00000026727	SLC30A10	3	7.41688e-33	2.49818e-31
ENSGALG00000012030	QSER1	5	7.51682e-33	2.52486e-31
ENSGALG00000009674	CLCN3	4	7.54841e-33	2.52851e-31
ENSGALG00000005468	SYNRG	19	7.92744e-33	2.6482e-31
ENSGALG00000015546	TBC1D14	4	7.9766e-33	2.65734e-31
ENSGALG00000012380	SPOPL	7	8.18612e-33	2.71971e-31
ENSGALG00000039500	GSPT2	14	8.4084e-33	2.78597e-31
ENSGALG00000004225	KDM2B	15	8.70029e-33	2.87487e-31
ENSGALG00000050380	TMPPE	2	9.00779e-33	2.96843e-31
ENSGALG00000012444	ACVR2A	7	9.16897e-33	3.0134e-31
ENSGALG00000008872	FAM199X	4	9.5335e-33	3.12478e-31
ENSGALG00000040663		21	1.00099e-32	3.27213e-31
ENSGALG00000004659	ZER1	17	1.04164e-32	3.39592e-31
ENSGALG00000040155	ZW10	24	1.07414e-32	3.49253e-31
ENSGALG00000009438	SLC39A9	5	1.10433e-32	3.58113e-31
ENSGALG00000009341	CRAMP1	14	1.11146e-32	3.59471e-31
ENSGALG00000004806	EDEM3	8	1.12405e-32	3.62582e-31
ENSGALG00000054178	CLDN12	2	1.13745e-32	3.65936e-31
ENSGALG00000016949	WBP4	1	1.17039e-32	3.75542e-31
ENSGALG00000002414	TSPAN14	6	1.18778e-32	3.8012e-31
ENSGALG00000017153	RDX	1	1.19665e-32	3.81958e-31
ENSGALG00000009847	STXBP6	5	1.25354e-32	3.99071e-31
ENSGALG00000041896	RFX7	10	1.2839e-32	4.07672e-31
ENSGALG00000010202	ENTPD5	5	1.33607e-32	4.23135e-31
ENSGALG00000001692	CAMSAP1	17	1.3538e-32	4.27639e-31
ENSGALG00000033074	ARID2	1	1.36126e-32	4.28885e-31
ENSGALG00000047847		13	1.3958e-32	4.38634e-31
ENSGALG00000005494	MLYCD	11	1.39968e-32	4.38724e-31
ENSGALG00000037423	PTPRK	3	1.4162e-32	4.42763e-31
ENSGALG00000000430	SPPL2C	28	1.44672e-32	4.51147e-31
ENSGALG00000005121	TAF4	20	1.45281e-32	4.51889e-31
ENSGALG00000002870	LEMD2	26	1.45965e-32	4.52863e-31
ENSGALG00000033064	DDX6	24	1.49418e-32	4.62399e-31
ENSGALG00000013685	EDRF1	6	1.50323e-32	4.64022e-31
ENSGALG00000039178	CHD9	11	1.51156e-32	4.65416e-31
ENSGALG00000006410	HTATSF1	4	1.52096e-32	4.6713e-31
ENSGALG00000029298	F5	1	1.55367e-32	4.75978e-31
ENSGALG00000043085	RNF14	13	1.57913e-32	4.82565e-31
ENSGALG00000005134	ZSWIM8	6	1.58575e-32	4.83376e-31
ENSGALG00000016034	ATRN	4	1.60413e-32	4.8776e-31
ENSGALG00000011400	USP44	1	1.63202e-32	4.95005e-31
ENSGALG00000038780	PRDM2	21	1.66803e-32	5.04672e-31
ENSGALG00000014582	CADM1	24	1.71731e-32	5.18296e-31
ENSGALG00000048716	FBXL3	1	1.79206e-32	5.39521e-31
ENSGALG00000009915	EML4	3	1.83695e-32	5.51672e-31
ENSGALG00000010136	HGSNAT	4	1.85676e-32	5.56251e-31
ENSGALG00000041939	FAM222B	19	1.89621e-32	5.66678e-31
ENSGALG00000016217		1	1.91421e-32	5.7066e-31
ENSGALG00000036322	MED12	4	1.97145e-32	5.86289e-31
ENSGALG00000008208	CASC4	10	2.05585e-32	6.09903e-31
ENSGALG00000013834	CCDC28A	3	2.08418e-32	6.16807e-31
ENSGALG00000054564	KLHL15	1	2.11277e-32	6.23752e-31
ENSGALG00000028148	PHF13	21	2.18586e-32	6.43774e-31
ENSGALG00000017112	MTMR6	1	2.23244e-32	6.55908e-31
ENSGALG00000036417	RNF10	15	2.25003e-32	6.59059e-31
ENSGALG00000002878	CREBRF	13	2.25683e-32	6.59059e-31
ENSGALG00000051957	PTPN12	1	2.25938e-32	6.59059e-31
ENSGALG00000006966	ZNF518A	6	2.29105e-32	6.667e-31
ENSGALG00000016327		1	2.31879e-32	6.73167e-31
ENSGALG00000004160	G3BP1	13	2.44607e-32	7.08431e-31
ENSGALG00000003129	RAB11FIP1	22	2.45734e-32	7.10008e-31
ENSGALG00000006424	JADE2	13	2.56335e-32	7.38888e-31
ENSGALG00000031917	ANKIB1	2	2.6471e-32	7.61228e-31
ENSGALG00000049609		31	2.6864e-32	7.70713e-31
ENSGALG00000015157	TRAPPC8	2	2.72464e-32	7.79849e-31
ENSGALG00000008016	GRB2	18	2.76996e-32	7.90964e-31
ENSGALG00000026468	CHSY1	10	2.84379e-32	8.10149e-31
ENSGALG00000003568	PPP1R16B	20	2.99726e-32	8.51878e-31
ENSGALG00000040018	NUP98	1	3.439e-32	9.73929e-31
ENSGALG00000042125	AP2B1	19	3.44266e-32	9.73929e-31
ENSGALG00000043243		2	3.61345e-32	1.01988e-30
ENSGALG00000032257	CSNK1E	1	3.71972e-32	1.04745e-30
ENSGALG00000014321	SMIM14	4	3.7958e-32	1.06641e-30
ENSGALG00000015197	SLC35A5	1	3.82526e-32	1.07222e-30
ENSGALG00000033469	KDM1A	23	3.83528e-32	1.07256e-30
ENSGALG00000016329	AGPAT5	3	3.94744e-32	1.1014e-30
ENSGALG00000022804		1	4.1412e-32	1.15282e-30
ENSGALG00000010246	OSBPL8	1	4.2359e-32	1.1765e-30
ENSGALG00000026258	MAF	11	4.36386e-32	1.20928e-30
ENSGALG00000004581	NDST1	13	4.70199e-32	1.29907e-30
ENSGALG00000001182	NCOA6	20	4.70917e-32	1.29907e-30
ENSGALG00000010541	BIRC6	3	4.96454e-32	1.36643e-30
ENSGALG00000004937	VGLL4	12	5.36631e-32	1.47368e-30
ENSGALG00000010372	ANGEL1	5	5.44245e-32	1.49123e-30
ENSGALG00000008457	RIN2	3	5.69967e-32	1.55821e-30
ENSGALG00000028253	ATXN1L	11	5.74663e-32	1.56502e-30
ENSGALG00000005882	LRCH2	4	5.75024e-32	1.56502e-30
ENSGALG00000001341	ZBTB44	24	6.03148e-32	1.6379e-30
ENSGALG00000039573		30	6.18172e-32	1.67497e-30
ENSGALG00000007266	ZNF438	2	6.23416e-32	1.68543e-30
ENSGALG00000044805	RNF26	24	6.42011e-32	1.73187e-30
ENSGALG00000005858	DR1	8	6.7226e-32	1.80946e-30
ENSGALG00000032289	IKZF5	6	7.05337e-32	1.89431e-30
ENSGALG00000007396	TAOK3	15	7.09324e-32	1.90083e-30
ENSGALG00000004228	USP40	7	7.36923e-32	1.97046e-30
ENSGALG00000011569	SCYL2	1	7.38948e-32	1.97155e-30
ENSGALG00000041953	KDM2A	5	7.41453e-32	1.97392e-30
ENSGALG00000027908	CYP2U1	4	7.78524e-32	2.06809e-30
ENSGALG00000006788	RPRD1B	20	7.87876e-32	2.08736e-30
ENSGALG00000047393	RAB11FIP5	4	7.89203e-32	2.08736e-30
ENSGALG00000015142	DSG2	2	8.15534e-32	2.15234e-30
ENSGALG00000005845	SLC7A5	11	8.44018e-32	2.2227e-30
ENSGALG00000049811		28	8.64852e-32	2.27266e-30
ENSGALG00000010629	TUT4	8	8.77161e-32	2.30005e-30
ENSGALG00000007554	RAB22A	20	8.81306e-32	2.30596e-30
ENSGALG00000001708	MED1	27	9.02048e-32	2.35517e-30
ENSGALG00000030268	NKTR	2	9.07392e-32	2.36407e-30
ENSGALG00000012882	KDSR	2	9.5415e-32	2.48059e-30
ENSGALG00000012256	UTRN	3	9.58785e-32	2.48733e-30
ENSGALG00000009328	EIF3A	6	9.6827e-32	2.50661e-30
ENSGALG00000044620		4	9.73337e-32	2.51438e-30
ENSGALG00000042816	TP53BP2	3	1.02258e-31	2.63601e-30
ENSGALG00000010569	TXNDC12	8	1.04555e-31	2.68953e-30
ENSGALG00000028423	HS2ST1	8	1.07645e-31	2.76272e-30
ENSGALG00000008162	FBXO18	1	1.07853e-31	2.76272e-30
ENSGALG00000002830	NUDT3	26	1.08103e-31	2.76332e-30
ENSGALG00000054428	XXYLT1	9	1.08417e-31	2.76554e-30
ENSGALG00000012813	PRPF4B	2	1.12057e-31	2.85243e-30
ENSGALG00000012144	MIEF1	1	1.15427e-31	2.9321e-30
ENSGALG00000042522	ZDHHC7	11	1.20716e-31	3.06007e-30
ENSGALG00000015340	TGS1	2	1.21143e-31	3.0645e-30
ENSGALG00000002262	ETF1	13	1.24542e-31	3.14129e-30
ENSGALG00000008491	BIRC8	4	1.24693e-31	3.14129e-30
ENSGALG00000041766	JOSD1	1	1.27919e-31	3.2159e-30
ENSGALG00000000902	KDF1	23	1.28667e-31	3.22805e-30
ENSGALG00000050995	LRRC47	21	1.38433e-31	3.46594e-30
ENSGALG00000005901	PCMTD2	20	1.39043e-31	3.47408e-30
ENSGALG00000005507	NONO	4	1.42183e-31	3.54006e-30
ENSGALG00000008238	MED13L	15	1.42264e-31	3.54006e-30
ENSGALG00000033270	KLHL26	28	1.43315e-31	3.55894e-30
ENSGALG00000034166	ZCCHC14	11	1.43609e-31	3.55899e-30
ENSGALG00000011898	PHETA2	1	1.4768e-31	3.65245e-30
ENSGALG00000010211	ALDH6A1	5	1.48188e-31	3.65762e-30
ENSGALG00000046787	NAGPA	14	1.50434e-31	3.70554e-30
ENSGALG00000009968	OTUD4	4	1.50861e-31	3.70858e-30
ENSGALG00000034003	ARID4B	3	1.52437e-31	3.73978e-30
ENSGALG00000005891	DGCR2	15	1.54354e-31	3.77919e-30
ENSGALG00000037787	MEF2D	25	1.54731e-31	3.78083e-30
ENSGALG00000002424	RECQL5	18	1.57641e-31	3.84423e-30
ENSGALG00000007215	KIF5B	2	1.58253e-31	3.85147e-30
ENSGALG00000005770	HMGXB3	13	1.60484e-31	3.89798e-30
ENSGALG00000032685	HECTD4	15	1.64551e-31	3.98092e-30
ENSGALG00000011216	BTD	2	1.64552e-31	3.98092e-30
ENSGALG00000026302	SRPRB	9	1.65432e-31	3.99429e-30
ENSGALG00000001577	FOXK2	18	1.66484e-31	4.01174e-30
ENSGALG00000039883	PIGV	23	1.6939e-31	4.07372e-30
ENSGALG00000004710	TMOD3	10	1.70398e-31	4.08989e-30
ENSGALG00000004856	NUP62	4	1.71595e-31	4.11053e-30
ENSGALG00000006382	PTPRJ	5	1.77797e-31	4.25075e-30
ENSGALG00000001596	MLLT1	28	1.82144e-31	4.34614e-30
ENSGALG00000036294	CAP1	23	1.82891e-31	4.35546e-30
ENSGALG00000011620	AKT1	5	1.84993e-31	4.39692e-30
ENSGALG00000049653	KMT2C	2	1.90214e-31	4.50369e-30
ENSGALG00000009013	MKKS	3	1.90224e-31	4.50369e-30
ENSGALG00000001329	EPB41	23	1.91056e-31	4.51268e-30
ENSGALG00000041123	DSTYK	26	1.91344e-31	4.51268e-30
ENSGALG00000008870	ZDHHC6	6	1.98845e-31	4.68053e-30
ENSGALG00000034340	ATP2C1	2	2.00208e-31	4.70353e-30
ENSGALG00000029585	FUNDC2	4	2.03467e-31	4.77091e-30
ENSGALG00000038154	YAP1	1	2.0482e-31	4.79341e-30
ENSGALG00000003047	SUGP2	28	2.12086e-31	4.95396e-30
ENSGALG00000008648	UBE2A	4	2.13567e-31	4.97902e-30
ENSGALG00000049421		7	2.14986e-31	5.00253e-30
ENSGALG00000002356	CMTR2	11	2.15659e-31	5.00863e-30
ENSGALG00000031474	ZRANB1	6	2.20824e-31	5.11883e-30
ENSGALG00000016854	LIG4	1	2.24122e-31	5.18543e-30
ENSGALG00000023648	PPP3R1	3	2.25297e-31	5.20273e-30
ENSGALG00000031163	ZNRF2	2	2.36417e-31	5.44921e-30
ENSGALG00000001691	INTS11	21	2.51356e-31	5.78261e-30
ENSGALG00000000855	ZMPSTE24	23	2.55196e-31	5.8599e-30
ENSGALG00000033470	ADGRA3	4	2.60976e-31	5.97981e-30
ENSGALG00000014426	KPNA1	1	2.61399e-31	5.97981e-30
ENSGALG00000029679	PLEKHA7	5	2.65997e-31	6.07361e-30
ENSGALG00000006787	CCDC71	12	2.67196e-31	6.08956e-30
ENSGALG00000002305	ZBTB41	8	2.68614e-31	6.11046e-30
ENSGALG00000041564		1	2.73915e-31	6.21945e-30
ENSGALG00000036128	ZNF407	2	2.94651e-31	6.67784e-30
ENSGALG00000003194	ATP6V0A2	15	3.00385e-31	6.79516e-30
ENSGALG00000001639	MTF1	23	3.07146e-31	6.93524e-30
ENSGALG00000009287	ATF2	7	3.11098e-31	7.01149e-30
ENSGALG00000008347	ATG13	5	3.16392e-31	7.11765e-30
ENSGALG00000003428		28	3.26588e-31	7.3335e-30
ENSGALG00000009992	ARHGAP5	5	3.27223e-31	7.33424e-30
ENSGALG00000040335	CEBPZ	3	3.30816e-31	7.40118e-30
ENSGALG00000001546	ZZEF1	19	3.36509e-31	7.51474e-30
ENSGALG00000034317	SYNJ1	1	3.40553e-31	7.59117e-30
ENSGALG00000053299	KCNC3	33	3.44371e-31	7.66225e-30
ENSGALG00000014922	ROCK1	2	3.45031e-31	7.66295e-30
ENSGALG00000002447	CTNNA1	13	3.46487e-31	7.6813e-30
ENSGALG00000010613	ZFYVE9	8	3.67537e-31	8.13316e-30
ENSGALG00000011373	TECPR2	5	3.72383e-31	8.22548e-30
ENSGALG00000002655	ITGAV	7	3.92482e-31	8.65376e-30
ENSGALG00000053597	MBNL3	4	3.98096e-31	8.74691e-30
ENSGALG00000007590	MTMR8	4	3.98141e-31	8.74691e-30
ENSGALG00000039130	TBC1D22B	26	4.0032e-31	8.77897e-30
ENSGALG00000010869	MYSM1	8	4.08319e-31	8.9383e-30
ENSGALG00000045168		1	4.11577e-31	8.99347e-30
ENSGALG00000035045	TASOR	12	4.31116e-31	9.40357e-30
ENSGALG00000004745	NATD1	14	4.33646e-31	9.44188e-30
ENSGALG00000015351	CBLB	1	4.3474e-31	9.44881e-30
ENSGALG00000006395	WDR53	9	4.60708e-31	9.99539e-30
ENSGALG00000010620	SPAST	3	4.65536e-31	1.00822e-29
ENSGALG00000000996		28	4.88619e-31	1.05634e-29
ENSGALG00000040464	STRN3	5	4.9427e-31	1.06666e-29
ENSGALG00000031973	ANKRD52	33	5.00414e-31	1.07801e-29
ENSGALG00000006108	PABIR2	4	5.02124e-31	1.07979e-29
ENSGALG00000009774	ELF2	4	5.18502e-31	1.11305e-29
ENSGALG00000042614	NBAS	3	5.24472e-31	1.12354e-29
ENSGALG00000010314	NEK9	5	5.25235e-31	1.12354e-29
ENSGALG00000008435	SUMO1	7	5.32966e-31	1.13808e-29
ENSGALG00000001536		20	5.38363e-31	1.1476e-29
ENSGALG00000008988	ZZZ3	8	5.54681e-31	1.18032e-29
ENSGALG00000031016	GTF3C4	17	5.65575e-31	1.2014e-29
ENSGALG00000004679	AKAP10	19	5.68561e-31	1.20565e-29
ENSGALG00000019228	SFT2D2	1	5.71999e-31	1.20875e-29
ENSGALG00000034179	SLC12A4	11	5.72105e-31	1.20875e-29
ENSGALG00000051654	YLPM1	5	5.73001e-31	1.20875e-29
ENSGALG00000051335	INO80C	2	5.74707e-31	1.21026e-29
ENSGALG00000000296	PCNX1	5	5.81932e-31	1.22336e-29
ENSGALG00000026820	RNF146	3	5.85861e-31	1.2295e-29
ENSGALG00000000708	NUCKS1	26	5.95366e-31	1.2473e-29
ENSGALG00000035490	MAPK1IP1L	5	6.11952e-31	1.27985e-29
ENSGALG00000049812	SLC66A2	2	6.15029e-31	1.28408e-29
ENSGALG00000004104	INTS1	14	6.23003e-31	1.2977e-29
ENSGALG00000040986	FAM76A	23	6.23681e-31	1.2977e-29
ENSGALG00000044788	ZNF628	31	6.38193e-31	1.32564e-29
ENSGALG00000010230	TESK2	8	6.4451e-31	1.33648e-29
ENSGALG00000010835	DTX4	5	6.59585e-31	1.36542e-29
ENSGALG00000011251	TBC1D5	2	6.68333e-31	1.38118e-29
ENSGALG00000043178	SBF1	1	6.76238e-31	1.39516e-29
ENSGALG00000053640	GZF1	3	6.86428e-31	1.41379e-29
ENSGALG00000014937	KPNA5	3	7.46093e-31	1.53408e-29
ENSGALG00000010270	AREL1	5	7.66805e-31	1.57151e-29
ENSGALG00000038152	ABCC6	14	7.66874e-31	1.57151e-29
ENSGALG00000029077	CBL	24	7.69243e-31	1.57372e-29
ENSGALG00000011718	ZBTB1	5	7.77323e-31	1.58759e-29
ENSGALG00000047559	DENND2B	5	8.04033e-31	1.63939e-29
ENSGALG00000001521	VPS26B	24	8.13905e-31	1.65409e-29
ENSGALG00000007410	IGDCC4	10	8.13955e-31	1.65409e-29
ENSGALG00000003405	BSDC1	23	8.23524e-31	1.67012e-29
ENSGALG00000034311	BTBD7	5	8.2458e-31	1.67012e-29
ENSGALG00000016728	RP2	1	8.30544e-31	1.67941e-29
ENSGALG00000006225	EFL1	10	8.72764e-31	1.76186e-29
ENSGALG00000036441	WIPF1	7	8.97335e-31	1.80835e-29
ENSGALG00000042533	TSPOAP1	19	8.9876e-31	1.80835e-29
ENSGALG00000005684	FBXL15	6	9.55704e-31	1.91975e-29
ENSGALG00000029484	RIC8B	1	9.61038e-31	1.92729e-29
ENSGALG00000042804	SAMD4B	32	9.65346e-31	1.93145e-29
ENSGALG00000010576	GTF2A1	5	9.66281e-31	1.93145e-29
ENSGALG00000004082	TAOK1	19	9.77076e-31	1.94983e-29
ENSGALG00000008370	TRAK2	7	9.79799e-31	1.95207e-29
ENSGALG00000010736	DIO1	8	9.91296e-31	1.96868e-29
ENSGALG00000014094	STK38L	1	9.91361e-31	1.96868e-29
ENSGALG00000052280	HEATR5A	5	1.0035e-30	1.98954e-29
ENSGALG00000036932	SPEN	21	1.04376e-30	2.06601e-29
ENSGALG00000007527	ADARB1	7	1.06722e-30	2.10901e-29
ENSGALG00000010207	LARP1B	4	1.07089e-30	2.11116e-29
ENSGALG00000020736	PHOSPHO2	7	1.07177e-30	2.11116e-29
ENSGALG00000007302	ATXN7	12	1.08861e-30	2.14087e-29
ENSGALG00000026322	ARMT1	3	1.12303e-30	2.205e-29
ENSGALG00000024094	UBAP2L	25	1.13816e-30	2.23112e-29
ENSGALG00000014614	TNKS2	6	1.1451e-30	2.24112e-29
ENSGALG00000050969	RBM15B	12	1.17598e-30	2.29787e-29
ENSGALG00000015889	PHIP	3	1.18928e-30	2.32013e-29
ENSGALG00000003204	MED22	17	1.21167e-30	2.36004e-29
ENSGALG00000003068	EZH1	27	1.21879e-30	2.37014e-29
ENSGALG00000006873		5	1.2469e-30	2.42094e-29
ENSGALG00000005241	DYNC1LI2	11	1.25182e-30	2.42662e-29
ENSGALG00000008482	STAG2	4	1.29241e-30	2.50133e-29
ENSGALG00000052583		1	1.361e-30	2.6299e-29
ENSGALG00000000470	LMNA	28	1.37725e-30	2.65709e-29
ENSGALG00000002695	SLC15A4	15	1.44206e-30	2.77772e-29
ENSGALG00000041911	AAK1	22	1.45607e-30	2.8003e-29
ENSGALG00000006867	QRICH1	12	1.4597e-30	2.80285e-29
ENSGALG00000049838		18	1.47345e-30	2.82481e-29
ENSGALG00000029238		8	1.47773e-30	2.82857e-29
ENSGALG00000013826	ABRACL	3	1.54118e-30	2.94539e-29
ENSGALG00000017076	B3GLCT	1	1.59576e-30	3.04493e-29
ENSGALG00000009098	MAMLD1	4	1.61631e-30	3.07933e-29
ENSGALG00000001419	DAB2IP	17	1.62332e-30	3.08503e-29
ENSGALG00000013793	CLOCK	4	1.62437e-30	3.08503e-29
ENSGALG00000030253	RBM12	20	1.67603e-30	3.17821e-29
ENSGALG00000020879	SLC30A7	8	1.72013e-30	3.25676e-29
ENSGALG00000033385	COPS8	7	1.77078e-30	3.34746e-29
ENSGALG00000030147	AFF4	13	1.79897e-30	3.39549e-29
ENSGALG00000039424	MTRR	2	1.8993e-30	3.57932e-29
ENSGALG00000031684	RCC2	21	1.9309e-30	3.63325e-29
ENSGALG00000010705	ZBTB18	3	1.94187e-30	3.64826e-29
ENSGALG00000004300	PTDSS2	5	1.95757e-30	3.6721e-29
ENSGALG00000002929	TRIP12	9	2.02918e-30	3.79738e-29
ENSGALG00000039815	MARF1	14	2.03058e-30	3.79738e-29
ENSGALG00000033500	PDCD6IP	2	2.08808e-30	3.89892e-29
ENSGALG00000026210	POMK	4	2.14002e-30	3.9898e-29
ENSGALG00000011065	SPRTN	3	2.20389e-30	4.1026e-29
ENSGALG00000003359	RAB5C	27	2.2159e-30	4.11753e-29
ENSGALG00000015259	RB1CC1	2	2.21867e-30	4.11753e-29
ENSGALG00000008974	USP33	8	2.27239e-30	4.21082e-29
ENSGALG00000052199	SNRPD2	32	2.28029e-30	4.21905e-29
ENSGALG00000054939	RAPH1	7	2.35301e-30	4.347e-29
ENSGALG00000011639		5	2.42458e-30	4.47246e-29
ENSGALG00000030904	LRP1	33	2.43113e-30	4.47776e-29
ENSGALG00000040000	ERO1B	3	2.49803e-30	4.59404e-29
ENSGALG00000034316	CNOT6	13	2.55958e-30	4.70014e-29
ENSGALG00000050634		32	2.56718e-30	4.70701e-29
ENSGALG00000016481	PUM2	3	2.58663e-30	4.7211e-29
ENSGALG00000034348	ATAD2	2	2.58991e-30	4.7211e-29
ENSGALG00000009782	NAA15	4	2.5907e-30	4.7211e-29
ENSGALG00000000726	ELAVL1	28	2.59209e-30	4.7211e-29
ENSGALG00000005415	TEAD1	5	2.59423e-30	4.7211e-29
ENSGALG00000053765		1	2.72281e-30	4.94773e-29
ENSGALG00000036076	UNC50	1	2.84262e-30	5.15775e-29
ENSGALG00000001374	SLC35E2B	21	2.8521e-30	5.16725e-29
ENSGALG00000051442	TSC22D1	1	2.92773e-30	5.2964e-29
ENSGALG00000006506	C13H5orf15	13	3.05203e-30	5.5131e-29
ENSGALG00000034001	SPAG9	18	3.09818e-30	5.58819e-29
ENSGALG00000009752	C1GALT1	2	3.13696e-30	5.64977e-29
ENSGALG00000009790	RAB33B	4	3.19175e-30	5.73997e-29
ENSGALG00000013731	SOCS6	2	3.24939e-30	5.83502e-29
ENSGALG00000015285	TOMM70	1	3.26125e-30	5.8477e-29
ENSGALG00000000611		26	3.42157e-30	6.12617e-29
ENSGALG00000040465	ZEB2	7	3.4324e-30	6.13655e-29
ENSGALG00000027159		3	3.45118e-30	6.16108e-29
ENSGALG00000031699	NEDD1	1	3.45818e-30	6.16456e-29
ENSGALG00000003195	TRADD	11	3.48403e-30	6.20157e-29
ENSGALG00000023806	PITPNA	19	3.49818e-30	6.21768e-29
ENSGALG00000052648	PRR14L	15	3.54037e-30	6.2835e-29
ENSGALG00000000146	SUPT6H	19	3.58717e-30	6.35255e-29
ENSGALG00000005021	RAB43	12	3.58969e-30	6.35255e-29
ENSGALG00000009304	RAB11FIP2	6	3.68423e-30	6.5104e-29
ENSGALG00000017000	RCBTB2	1	3.73462e-30	6.5899e-29
ENSGALG00000008529	FASTKD2	7	3.75531e-30	6.61683e-29
ENSGALG00000003238	GNA11	28	3.81595e-30	6.71398e-29
ENSGALG00000015791	AKIRIN2	3	4.09076e-30	7.18713e-29
ENSGALG00000015231	ZBTB24	3	4.13213e-30	7.2432e-29
ENSGALG00000003507	TECPR1	14	4.13456e-30	7.2432e-29
ENSGALG00000012894	CHRM2	1	4.20804e-30	7.36135e-29
ENSGALG00000012296	EIF3L	1	4.37638e-30	7.64487e-29
ENSGALG00000014391	CCDC149	4	4.38705e-30	7.65255e-29
ENSGALG00000020249	RAPGEF2	4	4.51778e-30	7.86932e-29
ENSGALG00000011557	UHRF1BP1L	1	4.56312e-30	7.93696e-29
ENSGALG00000011814	ATF7IP	1	4.70421e-30	8.17071e-29
ENSGALG00000040956	CHIC1	4	4.80771e-30	8.33861e-29
ENSGALG00000007970	PIAS1	10	4.921e-30	8.52298e-29
ENSGALG00000036502	CDIP1	14	4.9557e-30	8.5709e-29
ENSGALG00000041616	IRF2BPL	5	5.00545e-30	8.64468e-29
ENSGALG00000004798	MPRIP	14	5.01322e-30	8.64586e-29
ENSGALG00000001279	ZNF652	27	5.07658e-30	8.74277e-29
ENSGALG00000040428	MAVS	4	5.12092e-30	8.80669e-29
ENSGALG00000004133	SRSF10	23	5.28198e-30	9.07088e-29
ENSGALG00000038467	SELENOO	1	5.34829e-30	9.17184e-29
ENSGALG00000036677	ITSN1	1	5.37778e-30	9.20945e-29
ENSGALG00000016205	PDXK	1	5.50049e-30	9.40638e-29
ENSGALG00000007820	BTRC	6	5.66922e-30	9.68135e-29
ENSGALG00000010783	CPSF2	5	5.82348e-30	9.93087e-29
ENSGALG00000011193	C3H6orf120	3	5.89764e-30	1.00336e-28
ENSGALG00000008222	SLC26A5	1	5.90018e-30	1.00336e-28
ENSGALG00000001976	TRIM33	26	6.23886e-30	1.05948e-28
ENSGALG00000000755	ACER3	1	6.35772e-30	1.07816e-28
ENSGALG00000032273	POLR1B	3	6.40396e-30	1.08398e-28
ENSGALG00000010579	STON2	5	6.40981e-30	1.08398e-28
ENSGALG00000003589	VTN	19	6.60408e-30	1.11528e-28
ENSGALG00000021570	ZBTB6	17	6.82111e-30	1.15034e-28
ENSGALG00000027989	SBDS	19	6.94647e-30	1.16892e-28
ENSGALG00000032544	ALDH5A1	2	6.95044e-30	1.16892e-28
ENSGALG00000038772	RNF19A	2	7.09629e-30	1.1918e-28
ENSGALG00000000999	ZNF319	11	7.61605e-30	1.27734e-28
ENSGALG00000006672	LARP4B	2	7.82509e-30	1.31059e-28
ENSGALG00000040756	PI4KA	15	7.86399e-30	1.3153e-28
ENSGALG00000050637		32	7.93656e-30	1.32562e-28
ENSGALG00000026822	WDR81	19	7.97221e-30	1.32976e-28
ENSGALG00000028265	SURF4	17	7.98824e-30	1.33061e-28
ENSGALG00000047009		2	8.02816e-30	1.33543e-28
ENSGALG00000051672	NHLRC3	1	8.09574e-30	1.34484e-28
ENSGALG00000000336	PPP1R12B	26	8.1867e-30	1.3581e-28
ENSGALG00000037872	ATAD2B	3	8.24911e-30	1.3666e-28
ENSGALG00000011893	SLC38A6	5	8.31919e-30	1.37634e-28
ENSGALG00000010039	BRE	3	8.43668e-30	1.39388e-28
ENSGALG00000053657	LATS2	1	8.64673e-30	1.42639e-28
ENSGALG00000026364	ASAH1	4	8.65687e-30	1.42639e-28
ENSGALG00000005004	SAMD8	6	8.81412e-30	1.45034e-28
ENSGALG00000007115	ASB7	10	9.14128e-30	1.50215e-28
ENSGALG00000015590	MANEA	3	9.15433e-30	1.50227e-28
ENSGALG00000002267	DCUN1D3	14	9.18861e-30	1.50587e-28
ENSGALG00000016282	ZNF451	3	9.25662e-30	1.51498e-28
ENSGALG00000051135	BCL2L11	3	9.28267e-30	1.51721e-28
ENSGALG00000032632	SLC49A4	7	9.29995e-30	1.518e-28
ENSGALG00000017092	PAN3	1	9.3935e-30	1.53122e-28
ENSGALG00000032647	CLASP2	2	9.84924e-30	1.60336e-28
ENSGALG00000006837	TSPAN4	5	9.99939e-30	1.62563e-28
ENSGALG00000016265	LANCL3	1	1.00464e-29	1.63109e-28
ENSGALG00000004610	SH2B3	15	1.02346e-29	1.65945e-28
ENSGALG00000004143	YWHAB	20	1.0342e-29	1.67464e-28
ENSGALG00000051428		16	1.03716e-29	1.67721e-28
ENSGALG00000007254	ARHGAP12	2	1.04325e-29	1.68482e-28
ENSGALG00000038059	NR1H3	5	1.04879e-29	1.69152e-28
ENSGALG00000030802	SHROOM2	1	1.08864e-29	1.75347e-28
ENSGALG00000013878	PCYOX1	22	1.0918e-29	1.75624e-28
ENSGALG00000007804	GXYLT2	12	1.10946e-29	1.7823e-28
ENSGALG00000007272	RNF166	11	1.11176e-29	1.78364e-28
ENSGALG00000034550	POLR2M	10	1.12116e-29	1.79636e-28
ENSGALG00000035108	KDM7A	1	1.16107e-29	1.85786e-28
ENSGALG00000012265	MICALL1	1	1.18567e-29	1.89474e-28
ENSGALG00000039643	TMEM79	23	1.19427e-29	1.90599e-28
ENSGALG00000013026	HDHD5	1	1.20518e-29	1.92088e-28
ENSGALG00000027152	HELZ	18	1.23813e-29	1.97082e-28
ENSGALG00000051766		11	1.2746e-29	2.02623e-28
ENSGALG00000003322	TBC1D2B	10	1.28978e-29	2.04769e-28
ENSGALG00000015181	GAREM1	2	1.30719e-29	2.07263e-28
ENSGALG00000016984	ZC3H13	1	1.31203e-29	2.07761e-28
ENSGALG00000002106	CLCC1	8	1.31419e-29	2.07833e-28
ENSGALG00000028570	C6orf132	26	1.31695e-29	2.07999e-28
ENSGALG00000010048	SUPT7L	3	1.36636e-29	2.15524e-28
ENSGALG00000010885	BMP2K	4	1.37472e-29	2.16563e-28
ENSGALG00000006350	DDTL	15	1.37923e-29	2.16993e-28
ENSGALG00000012483	TMPRSS6	1	1.38736e-29	2.17991e-28
ENSGALG00000003604	SLC46A1	19	1.39164e-29	2.18382e-28
ENSGALG00000010333	CNOT6L	4	1.39484e-29	2.18603e-28
ENSGALG00000043636	YAE1	2	1.39736e-29	2.18716e-28
ENSGALG00000033099	PAPOLB	5	1.40303e-29	2.19323e-28
ENSGALG00000037697	LAMP1	1	1.40792e-29	2.19805e-28
ENSGALG00000008165	GPR75	3	1.45826e-29	2.27372e-28
ENSGALG00000033058	FASTK	2	1.46295e-29	2.27813e-28
ENSGALG00000032529	WDR43	3	1.4843e-29	2.30842e-28
ENSGALG00000012857	DENND2A	1	1.5527e-29	2.41172e-28
ENSGALG00000042320	GTF2E1	1	1.57901e-29	2.44948e-28
ENSGALG00000020813	CCDC50	9	1.63433e-29	2.53206e-28
ENSGALG00000049393		32	1.6912e-29	2.61685e-28
ENSGALG00000003299	NSD3	22	1.7642e-29	2.72635e-28
ENSGALG00000006372	RBM33	2	1.78834e-29	2.76016e-28
ENSGALG00000032156	TUBGCP6	1	1.8007e-29	2.77572e-28
ENSGALG00000002145	CAMSAP2	8	1.87608e-29	2.88827e-28
ENSGALG00000016617	NCOA1	3	1.89129e-29	2.908e-28
ENSGALG00000036028	GNA13	18	1.96699e-29	3.02059e-28
ENSGALG00000042838	TRAF2	17	2.05488e-29	3.1516e-28
ENSGALG00000013043	ATPSCKMT	2	2.06802e-29	3.16777e-28
ENSGALG00000016406	RPS6KA3	1	2.09172e-29	3.20004e-28
ENSGALG00000003314	RILPL1	15	2.10338e-29	3.21385e-28
ENSGALG00000015809	RNF103	4	2.13655e-29	3.26044e-28
ENSGALG00000043280	EXOC8	3	2.15739e-29	3.28813e-28
ENSGALG00000008443	ARHGDIA	18	2.2085e-29	3.36182e-28
ENSGALG00000009911	BICRAL	3	2.2265e-29	3.38499e-28
ENSGALG00000005230	MED13	19	2.23062e-29	3.38704e-28
ENSGALG00000010131	BTBD9	3	2.25701e-29	3.42285e-28
ENSGALG00000031461	CTDP1	2	2.29548e-29	3.47687e-28
ENSGALG00000029095	PDZD8	6	2.35089e-29	3.55637e-28
ENSGALG00000022866	ZNF654	1	2.35775e-29	3.56234e-28
ENSGALG00000014868	SERINC1	3	2.40203e-29	3.62474e-28
ENSGALG00000010006	SLC10A7	4	2.4212e-29	3.64917e-28
ENSGALG00000026692	N-RAS	26	2.43701e-29	3.66846e-28
ENSGALG00000015033	REV3L	3	2.4443e-29	3.67488e-28
ENSGALG00000032642	SMARCC1	2	2.46495e-29	3.70137e-28
ENSGALG00000011465	STT3B	2	2.47279e-29	3.70858e-28
ENSGALG00000035472	ZNF292	3	2.50184e-29	3.74754e-28
ENSGALG00000008507	THOC2	4	2.61669e-29	3.91476e-28
ENSGALG00000004542	ZMYND8	20	2.72103e-29	4.06587e-28
ENSGALG00000012659	CKAP4	1	2.80658e-29	4.18857e-28
ENSGALG00000011330	DYNC1H1	5	2.81719e-29	4.19927e-28
ENSGALG00000001907	WAPL	6	2.82689e-29	4.20858e-28
ENSGALG00000001425	SNX19	24	2.84776e-29	4.23448e-28
ENSGALG00000045246	GOLIM4	9	3.02696e-29	4.49546e-28
ENSGALG00000054273	RASSF8	1	3.22192e-29	4.77918e-28
ENSGALG00000013887	FAM210A	2	3.27634e-29	4.85295e-28
ENSGALG00000014954	ZNF518B	4	3.28396e-29	4.85295e-28
ENSGALG00000010005	EPAS1	3	3.28555e-29	4.85295e-28
ENSGALG00000035498	INPP5D	9	3.28757e-29	4.85295e-28
ENSGALG00000038954	LSM11	13	3.34518e-29	4.93201e-28
ENSGALG00000015664	ADD1	4	3.37988e-29	4.97716e-28
ENSGALG00000000934	ZBTB43	17	3.40299e-29	5.00515e-28
ENSGALG00000005878	MLST8	14	3.46432e-29	5.08921e-28
ENSGALG00000002841	RFNG	18	3.47016e-29	5.09165e-28
ENSGALG00000001619	ATG16L1	9	3.51719e-29	5.15446e-28
ENSGALG00000004169		4	3.67709e-29	5.38233e-28
ENSGALG00000014674	CLSTN3	1	3.72442e-29	5.44145e-28
ENSGALG00000048883		2	3.72641e-29	5.44145e-28
ENSGALG00000003661	SETX	17	3.90369e-29	5.6935e-28
ENSGALG00000032915	CHPF	7	3.94633e-29	5.74882e-28
ENSGALG00000009246	ACBD3	3	4.02875e-29	5.86188e-28
ENSGALG00000040161	C7orf25	2	4.07998e-29	5.92935e-28
ENSGALG00000001306	NFRKB	24	4.13987e-29	6.00922e-28
ENSGALG00000007308	RAB35	15	4.22284e-29	6.11903e-28
ENSGALG00000027682	KICS2	1	4.22556e-29	6.11903e-28
ENSGALG00000009085	MTMR1	4	4.30124e-29	6.22123e-28
ENSGALG00000007009	NCOA5	20	4.45106e-29	6.4303e-28
ENSGALG00000042177	GPR182	33	4.47697e-29	6.46008e-28
ENSGALG00000009608		7	4.75592e-29	6.85448e-28
ENSGALG00000002543	CSGALNACT2	6	5.09343e-29	7.33225e-28
ENSGALG00000002765	NBR1	27	5.21192e-29	7.49397e-28
ENSGALG00000049774		25	5.22175e-29	7.49483e-28
ENSGALG00000015059		1	5.22481e-29	7.49483e-28
ENSGALG00000048700	DDX28	11	5.33252e-29	7.64035e-28
ENSGALG00000012072		7	5.54275e-29	7.93225e-28
ENSGALG00000038981	CBLL1	1	5.56674e-29	7.95723e-28
ENSGALG00000009305	LBR	3	5.66547e-29	8.08888e-28
ENSGALG00000020805	LRRC8D	8	5.75325e-29	8.20461e-28
ENSGALG00000041124	NOLC1	6	5.82627e-29	8.29904e-28
ENSGALG00000032808		1	5.9221e-29	8.42568e-28
ENSGALG00000003753	CYLD	11	6.05302e-29	8.60192e-28
ENSGALG00000003483	GOLGA7	22	6.06308e-29	8.60619e-28
ENSGALG00000041403	DENND4A	10	6.23414e-29	8.83871e-28
ENSGALG00000039882	SLC25A32	2	6.29728e-29	8.91786e-28
ENSGALG00000047565		33	6.33049e-29	8.95449e-28
ENSGALG00000030031	TTPA	2	6.37926e-29	9.01302e-28
ENSGALG00000013710	SNX9	3	6.38703e-29	9.01354e-28
ENSGALG00000003743	VPS37B	15	6.43379e-29	9.06904e-28
ENSGALG00000003162		27	6.44421e-29	9.07323e-28
ENSGALG00000012865	BRAF	1	6.76651e-29	9.51603e-28
ENSGALG00000050416	SYDE1	30	6.78082e-29	9.52517e-28
ENSGALG00000004949	GARRE1	11	6.79218e-29	9.53016e-28
ENSGALG00000012075	DTX3L	7	6.81238e-29	9.54751e-28
ENSGALG00000010016	SOCS5	3	6.83202e-29	9.56404e-28
ENSGALG00000002501	VKORC1L1	19	6.89018e-29	9.6344e-28
ENSGALG00000016889	RAP2A	1	6.95254e-29	9.71046e-28
ENSGALG00000009942	MDM2	1	7.39575e-29	1.03177e-27
ENSGALG00000010668	WWC2	4	7.53328e-29	1.04975e-27
ENSGALG00000008053	PRDM11	5	7.54499e-29	1.05018e-27
ENSGALG00000040087	ZNF609	10	7.81265e-29	1.0862e-27
ENSGALG00000043693	ALKBH5	14	7.8572e-29	1.09115e-27
ENSGALG00000015887	URB1	1	7.91976e-29	1.09858e-27
ENSGALG00000002325	IGFALS	14	8.06666e-29	1.11769e-27
ENSGALG00000034693	MLLT6	27	8.1755e-29	1.1313e-27
ENSGALG00000008956	CCDC186	6	8.18343e-29	1.1313e-27
ENSGALG00000001042	MTMR4	19	8.47736e-29	1.17061e-27
ENSGALG00000007125	PARD3	2	8.69334e-29	1.19841e-27
ENSGALG00000050427	OSBPL10	2	8.69836e-29	1.19841e-27
ENSGALG00000031062	BAG5	5	8.89063e-29	1.22351e-27
ENSGALG00000027734	NAIF1	17	8.99755e-29	1.23683e-27
ENSGALG00000010214	JADE1	4	9.05731e-29	1.24365e-27
ENSGALG00000031560	USF3	1	9.08698e-29	1.24632e-27
ENSGALG00000004573	LRRC8A	17	9.20984e-29	1.26175e-27
ENSGALG00000003907	N4BP1	11	9.4337e-29	1.29097e-27
ENSGALG00000016781	MAP4K4	1	9.61148e-29	1.31378e-27
ENSGALG00000010276	GPBP1L1	8	9.62198e-29	1.31378e-27
ENSGALG00000006978	APOOL	4	9.8236e-29	1.33981e-27
ENSGALG00000004329		14	9.89848e-29	1.34757e-27
ENSGALG00000002182	NR5A2	8	9.90257e-29	1.34757e-27
ENSGALG00000009611	EIF2AK4	5	9.93777e-29	1.35085e-27
ENSGALG00000006357	XPC	12	1.00266e-28	1.3614e-27
ENSGALG00000029379	BRD1	1	1.03334e-28	1.4015e-27
ENSGALG00000037968	API5	5	1.03982e-28	1.40872e-27
ENSGALG00000013565		1	1.05769e-28	1.43135e-27
ENSGALG00000004523	MFN2	21	1.08573e-28	1.46766e-27
ENSGALG00000042833	MAPK14	26	1.08978e-28	1.4715e-27
ENSGALG00000042122	LARP4	33	1.10391e-28	1.48894e-27
ENSGALG00000026470		4	1.10994e-28	1.49542e-27
ENSGALG00000011395	SARAF	4	1.11323e-28	1.4982e-27
ENSGALG00000002943	PRPF8	19	1.11595e-28	1.5002e-27
ENSGALG00000042184	ALDH4A1	21	1.12873e-28	1.51571e-27
ENSGALG00000012739	HIVEP1	2	1.13302e-28	1.51979e-27
ENSGALG00000009859		1	1.13543e-28	1.52135e-27
ENSGALG00000000843	DOT1L	28	1.14526e-28	1.53284e-27
ENSGALG00000015858	DOP1A	3	1.15105e-28	1.5389e-27
ENSGALG00000043318	NMNAT1	21	1.16375e-28	1.55417e-27
ENSGALG00000006138	HELZ2	20	1.18287e-28	1.57798e-27
ENSGALG00000039734	CERS5	33	1.20387e-28	1.60424e-27
ENSGALG00000033179	TGFBR1	2	1.20814e-28	1.60818e-27
ENSGALG00000052355	PDE12	12	1.21393e-28	1.61412e-27
ENSGALG00000017388	YY2	5	1.25092e-28	1.66149e-27
ENSGALG00000012185	PLA2G12A	4	1.26331e-28	1.67612e-27
ENSGALG00000054496		31	1.27051e-28	1.68383e-27
ENSGALG00000015025	VANGL1	1	1.32797e-28	1.75809e-27
ENSGALG00000002158	GOLGA3	15	1.37161e-28	1.81389e-27
ENSGALG00000004587	RC3H1	8	1.41901e-28	1.87453e-27
ENSGALG00000003731	FBXO42	21	1.42891e-28	1.88558e-27
ENSGALG00000005660	NF1	19	1.43067e-28	1.88585e-27
ENSGALG00000010302		9	1.44768e-28	1.90467e-27
ENSGALG00000032502	HPS5	5	1.44807e-28	1.90467e-27
ENSGALG00000005823	HDLBP	9	1.45633e-28	1.91348e-27
ENSGALG00000002364	SEC16A	17	1.46539e-28	1.92331e-27
ENSGALG00000040181	EDC3	10	1.46919e-28	1.92622e-27
ENSGALG00000008603	ITPKA	5	1.49931e-28	1.9636e-27
ENSGALG00000029646	CNNM4	22	1.50247e-28	1.96563e-27
ENSGALG00000006363	CABIN1	15	1.50947e-28	1.97267e-27
ENSGALG00000042552	TJP1	10	1.51176e-28	1.97354e-27
ENSGALG00000005784	CCDC117	15	1.54212e-28	2.01102e-27
ENSGALG00000008587	NDUFAF1	5	1.56601e-28	2.03999e-27
ENSGALG00000039068	RSF1	1	1.57578e-28	2.05053e-27
ENSGALG00000016865	TPP2	1	1.57934e-28	2.05298e-27
ENSGALG00000050395		19	1.58772e-28	2.06167e-27
ENSGALG00000008199	CTDSPL2	10	1.62129e-28	2.10301e-27
ENSGALG00000002066	NCOA4	6	1.70997e-28	2.21343e-27
ENSGALG00000016806	GCC2	1	1.71004e-28	2.21343e-27
ENSGALG00000000377	HNRNPM	28	1.76342e-28	2.28011e-27
ENSGALG00000013348	OTUD7B	25	1.7707e-28	2.28709e-27
ENSGALG00000009082	COQ8A	3	1.7825e-28	2.29989e-27
ENSGALG00000043405	BNIP3L	22	1.8403e-28	2.37196e-27
ENSGALG00000000195	SLC23A2	22	1.84966e-28	2.3815e-27
ENSGALG00000019178	PRDM15	1	1.87845e-28	2.41602e-27
ENSGALG00000034610	ARFGEF1	2	2.01007e-28	2.58259e-27
ENSGALG00000005714	PKD1	14	2.0407e-28	2.61919e-27
ENSGALG00000015901	SENP6	3	2.09198e-28	2.68218e-27
ENSGALG00000009130	GPCPD1	3	2.09947e-28	2.68895e-27
ENSGALG00000033630	LRP12	2	2.18054e-28	2.78986e-27
ENSGALG00000014421	LCORL	4	2.23207e-28	2.85279e-27
ENSGALG00000008828	AFTPH	3	2.26517e-28	2.89206e-27
ENSGALG00000044260		1	2.27485e-28	2.90138e-27
ENSGALG00000006689	ABHD2	10	2.33654e-28	2.97695e-27
ENSGALG00000038598	TRIM28	31	2.47271e-28	3.14716e-27
ENSGALG00000001256	NLRC5	11	2.51509e-28	3.19775e-27
ENSGALG00000034264		5	2.58655e-28	3.28519e-27
ENSGALG00000001158	UIMC1	13	2.63357e-28	3.34143e-27
ENSGALG00000003995	ERAL1	19	2.70721e-28	3.43129e-27
ENSGALG00000035699	MARCHF6	2	2.71425e-28	3.43664e-27
ENSGALG00000010318	TMED10	5	2.71825e-28	3.43813e-27
ENSGALG00000036876	TMEM230	22	2.7596e-28	3.48682e-27
ENSGALG00000044187		14	2.79218e-28	3.52433e-27
ENSGALG00000001964	INPP5E	17	2.88645e-28	3.63955e-27
ENSGALG00000011149	PLA2R1	7	2.90725e-28	3.662e-27
ENSGALG00000033512	CPEB4	13	2.92588e-28	3.68165e-27
ENSGALG00000034773	TOGARAM1	5	3.16683e-28	3.98074e-27
ENSGALG00000008957	MSH6	3	3.20278e-28	4.02178e-27
ENSGALG00000004323	RASAL2	8	3.26312e-28	4.09334e-27
ENSGALG00000010104	DMAP1	8	3.28611e-28	4.11794e-27
ENSGALG00000052326	IRF2BP2	3	3.31655e-28	4.15182e-27
ENSGALG00000015710	TMEM129	4	3.37915e-28	4.22585e-27
ENSGALG00000035530	TFCP2	33	3.46995e-28	4.33494e-27
ENSGALG00000014974	MIB1	2	3.50096e-28	4.36921e-27
ENSGALG00000047617	DDA1	28	3.58939e-28	4.47499e-27
ENSGALG00000006385	UBXN7	9	3.60586e-28	4.49093e-27
ENSGALG00000007351	MTPAP	2	3.66863e-28	4.56445e-27
ENSGALG00000009081	ZNF106	5	3.74368e-28	4.65307e-27
ENSGALG00000030280	PABPC1	2	3.80368e-28	4.72284e-27
ENSGALG00000023407	ZBTB34	17	3.82919e-28	4.74968e-27
ENSGALG00000010018	CTSEAL	1	3.88311e-28	4.81166e-27
ENSGALG00000035774	PPFIA1	5	3.92487e-28	4.85847e-27
ENSGALG00000031542	EXT2	5	4.00322e-28	4.95044e-27
ENSGALG00000040948	ZMAT3	9	4.16656e-28	5.1472e-27
ENSGALG00000036201	GALK2	10	4.20694e-28	5.19182e-27
ENSGALG00000008160	CNNM2	6	4.24319e-28	5.23127e-27
ENSGALG00000006607	GUCD1	15	4.27484e-28	5.26496e-27
ENSGALG00000008479	PLEKHM3	7	4.31085e-28	5.30396e-27
ENSGALG00000052242		10	4.35996e-28	5.35897e-27
ENSGALG00000004550	PPTC7	15	4.4239e-28	5.43208e-27
ENSGALG00000005575	AKAP1	19	4.46981e-28	5.48011e-27
ENSGALG00000033376	APOH	18	4.472e-28	5.48011e-27
ENSGALG00000006612	ASXL1	20	4.48883e-28	5.49521e-27
ENSGALG00000015667		4	4.49978e-28	5.50309e-27
ENSGALG00000010733	CEP170	3	4.54872e-28	5.55736e-27
ENSGALG00000005146	PDP2	11	4.57704e-28	5.58637e-27
ENSGALG00000007528	TCERG1	13	4.69303e-28	5.72221e-27
ENSGALG00000007766	KIAA1217	2	4.74107e-28	5.77501e-27
ENSGALG00000010061	LRBA	4	5.00576e-28	6.09134e-27
ENSGALG00000004620	LAMC1	8	5.12291e-28	6.22759e-27
ENSGALG00000003937	GEMIN5	13	5.12795e-28	6.22759e-27
ENSGALG00000016920	LMO7	1	5.13392e-28	6.22864e-27
ENSGALG00000036833	PAXBP1	1	5.15315e-28	6.24576e-27
ENSGALG00000009222	FNDC3B	9	5.16511e-28	6.25404e-27
ENSGALG00000002542	GUSB	19	5.18142e-28	6.26757e-27
ENSGALG00000009097	SNAP23	5	5.21579e-28	6.30288e-27
ENSGALG00000012953	IPO8	1	5.26381e-28	6.35462e-27
ENSGALG00000008211	ACP2	5	5.34869e-28	6.4507e-27
ENSGALG00000001025	GOLGA1	17	5.66698e-28	6.82781e-27
ENSGALG00000009249	UBR1	5	5.86705e-28	7.06189e-27
ENSGALG00000001731	CDK12	27	5.90823e-28	7.10444e-27
ENSGALG00000000513	ZNF276	11	5.94724e-28	7.1443e-27
ENSGALG00000008837	PELI3	3	5.97491e-28	7.16924e-27
ENSGALG00000002690	PDPR	11	5.97975e-28	7.16924e-27
ENSGALG00000017071		1	6.21173e-28	7.44005e-27
ENSGALG00000016878	TM9SF2	1	6.36764e-28	7.6193e-27
ENSGALG00000013657	ZNF236	2	6.44092e-28	7.69942e-27
ENSGALG00000052195		33	6.76367e-28	8.07731e-27
ENSGALG00000008415	ALS2	7	6.8939e-28	8.21984e-27
ENSGALG00000041706	FAM13B	13	6.8965e-28	8.21984e-27
ENSGALG00000010614	SLC25A4	4	6.98737e-28	8.32002e-27
ENSGALG00000026007	DOLK	17	7.02777e-28	8.35997e-27
ENSGALG00000005840	DENND5A	5	7.1608e-28	8.50991e-27
ENSGALG00000000551	C26H6orf89	26	7.26186e-28	8.62161e-27
ENSGALG00000031495	TRIO	2	7.417e-28	8.79722e-27
ENSGALG00000000863	DYRK3	26	7.4937e-28	8.87956e-27
ENSGALG00000014467	COPS7A	1	7.60667e-28	9.00467e-27
ENSGALG00000015611	CASP8AP2	3	7.82633e-28	9.25446e-27
ENSGALG00000036163	ZNF710	10	7.83285e-28	9.25446e-27
ENSGALG00000015400	CGGBP1	1	7.85702e-28	9.27403e-27
ENSGALG00000000510	DCAF7	27	7.94555e-28	9.36945e-27
ENSGALG00000002762	UHRF1BP1	26	8.10963e-28	9.55369e-27
ENSGALG00000014998	CABLES1	2	8.13384e-28	9.57297e-27
ENSGALG00000044342	HINT3	3	8.19935e-28	9.64075e-27
ENSGALG00000038202	PWWP2A	13	8.57327e-28	1.00707e-26
ENSGALG00000005103	GDPD1	19	8.61634e-28	1.01116e-26
ENSGALG00000014603	C1S	1	8.70297e-28	1.02034e-26
ENSGALG00000006160	HNRNPA0	13	8.71167e-28	1.02038e-26
ENSGALG00000009466	SEC23IP	6	8.73638e-28	1.02229e-26
ENSGALG00000021301		13	8.76696e-28	1.02489e-26
ENSGALG00000007516		13	8.82333e-28	1.03049e-26
ENSGALG00000041568	AVL9	2	8.8393e-28	1.03136e-26
ENSGALG00000005782	GCLM	8	8.90212e-28	1.03762e-26
ENSGALG00000040212	FYCO1	2	8.9099e-28	1.03762e-26
ENSGALG00000014286	PDS5A	4	8.97823e-28	1.04458e-26
ENSGALG00000009645	ESRRG	3	8.99399e-28	1.04541e-26
ENSGALG00000013865	IFNGR1	3	9.03328e-28	1.04898e-26
ENSGALG00000033626		2	9.13461e-28	1.05974e-26
ENSGALG00000009570	ATP6V1D	5	9.29322e-28	1.07711e-26
ENSGALG00000001253	RC3H2	17	9.34603e-28	1.0822e-26
ENSGALG00000010199	MFSD8	4	9.44256e-28	1.09235e-26
ENSGALG00000006856	CD151	5	9.73349e-28	1.12493e-26
ENSGALG00000016147	ZBTB21	1	9.91841e-28	1.14522e-26
ENSGALG00000025819	UQCRFS1	11	9.96601e-28	1.14963e-26
ENSGALG00000017181	DCUN1D5	1	1.01016e-27	1.16416e-26
ENSGALG00000047248	DESI1	1	1.01176e-27	1.16491e-26
ENSGALG00000005612	CCM2	2	1.02429e-27	1.17822e-26
ENSGALG00000008725		3	1.03274e-27	1.18683e-26
ENSGALG00000000122	GNB2L1	16	1.03729e-27	1.19093e-26
ENSGALG00000006420	ABHD17C	10	1.05687e-27	1.21227e-26
ENSGALG00000009886	USP38	4	1.05871e-27	1.21324e-26
ENSGALG00000006682	BEND7	1	1.07049e-27	1.22558e-26
ENSGALG00000038278	TRIM7.2	16	1.08046e-27	1.23584e-26
ENSGALG00000030384		3	1.09571e-27	1.25211e-26
ENSGALG00000010581	SEL1L	5	1.12141e-27	1.28028e-26
ENSGALG00000011047	LEPROT	8	1.13673e-27	1.29655e-26
ENSGALG00000008707	KAT14	3	1.16036e-27	1.32226e-26
ENSGALG00000054703	BOLA1	25	1.17395e-27	1.33651e-26
ENSGALG00000012863	ADCK2	1	1.18177e-27	1.34415e-26
ENSGALG00000047807	DMBT1L	31	1.19431e-27	1.35715e-26
ENSGALG00000027886	TMEM165	4	1.19555e-27	1.3573e-26
ENSGALG00000034803		2	1.19867e-27	1.35958e-26
ENSGALG00000009056	LCLAT1	3	1.20326e-27	1.3631e-26
ENSGALG00000006161	CHMP1A	11	1.20402e-27	1.3631e-26
ENSGALG00000001028		19	1.20779e-27	1.3661e-26
ENSGALG00000004991	MKRN2	12	1.2201e-27	1.37874e-26
ENSGALG00000026722	UNC119B	15	1.23634e-27	1.39581e-26
ENSGALG00000010446	EFCAB14	8	1.25564e-27	1.41629e-26
ENSGALG00000039861	PLXNB2	1	1.26185e-27	1.42197e-26
ENSGALG00000010027	CFL2	5	1.26348e-27	1.4225e-26
ENSGALG00000012579	BAZ2B	7	1.28328e-27	1.44345e-26
ENSGALG00000010325	PPP1R12A	1	1.28549e-27	1.4446e-26
ENSGALG00000033884	EEF2	28	1.28716e-27	1.44515e-26
ENSGALG00000035769		3	1.38243e-27	1.55068e-26
ENSGALG00000000233	SP2	27	1.40291e-27	1.57221e-26
ENSGALG00000008241	TAF5	6	1.40647e-27	1.57476e-26
ENSGALG00000010543	EPS15	8	1.42245e-27	1.59118e-26
ENSGALG00000054198		4	1.4507e-27	1.6213e-26
ENSGALG00000011650	NIFK	7	1.45499e-27	1.62461e-26
ENSGALG00000040696	PRCC	25	1.47577e-27	1.6463e-26
ENSGALG00000010535	SGMS2	4	1.49757e-27	1.66909e-26
ENSGALG00000010630	AHCTF1	3	1.50957e-27	1.68093e-26
ENSGALG00000039221		5	1.55006e-27	1.72444e-26
ENSGALG00000031404	FHIP2A	6	1.55226e-27	1.72531e-26
ENSGALG00000037443	CRAT	17	1.56195e-27	1.7345e-26
ENSGALG00000007599	AMER1	4	1.57021e-27	1.74209e-26
ENSGALG00000005904	TMED5	8	1.57969e-27	1.74907e-26
ENSGALG00000011432	CDC42BPB	5	1.57993e-27	1.74907e-26
ENSGALG00000028886		3	1.5808e-27	1.74907e-26
ENSGALG00000039450	SOS1	3	1.59378e-27	1.76183e-26
ENSGALG00000012342	SASH1	3	1.62487e-27	1.79457e-26
ENSGALG00000001229	SKI	21	1.65315e-27	1.82415e-26
ENSGALG00000003205	EIF4EBP1	22	1.66286e-27	1.83321e-26
ENSGALG00000026542	FAM217B	20	1.69985e-27	1.87229e-26
ENSGALG00000008010	PTPN1	20	1.7593e-27	1.93602e-26
ENSGALG00000004052	GPR107	17	1.81408e-27	1.9945e-26
ENSGALG00000007861	MAGT1	4	1.82329e-27	2.00283e-26
ENSGALG00000006623	ATP11C	4	1.87074e-27	2.05135e-26
ENSGALG00000010074	KDM4A	8	1.87083e-27	2.05135e-26
ENSGALG00000032305	DHX8	27	1.90266e-27	2.08438e-26
ENSGALG00000040006	TBL1X	1	1.94317e-27	2.12685e-26
ENSGALG00000011443	EXOC3L4	5	1.97907e-27	2.1642e-26
ENSGALG00000042071	VPS53	19	2.00792e-27	2.19378e-26
ENSGALG00000005589	SYNGR3	14	2.04398e-27	2.23111e-26
ENSGALG00000007127		5	2.04654e-27	2.23111e-26
ENSGALG00000047203		18	2.04758e-27	2.23111e-26
ENSGALG00000013773	FUCA2	3	2.08652e-27	2.27152e-26
ENSGALG00000041619	MTPN	1	2.08975e-27	2.273e-26
ENSGALG00000006860	KIF3A	13	2.09304e-27	2.27455e-26
ENSGALG00000034971	SLC45A4	2	2.12718e-27	2.30959e-26
ENSGALG00000001872	SDF4	21	2.18988e-27	2.37555e-26
ENSGALG00000004107	ITM2A	4	2.28465e-27	2.47616e-26
ENSGALG00000017165	CUL5	1	2.29474e-27	2.48488e-26
ENSGALG00000049517	CHMP2A	31	2.3181e-27	2.50795e-26
ENSGALG00000003131	DGKE	18	2.36472e-27	2.55612e-26
ENSGALG00000016639	KIF13B	3	2.38305e-27	2.57346e-26
ENSGALG00000008561	SMNDC1	6	2.38498e-27	2.57346e-26
ENSGALG00000008847	VPS54	3	2.4118e-27	2.6001e-26
ENSGALG00000026298	SERTAD2	3	2.43985e-27	2.62801e-26
ENSGALG00000005745	YTHDF1	20	2.56348e-27	2.75694e-26
ENSGALG00000005042	IQSEC1	12	2.56407e-27	2.75694e-26
ENSGALG00000054191		1	2.57674e-27	2.76813e-26
ENSGALG00000003634	PTEN	6	2.59921e-27	2.78981e-26
ENSGALG00000037726	MARCKS	3	2.64467e-27	2.8361e-26
ENSGALG00000005269	INTS2	19	2.64906e-27	2.83831e-26
ENSGALG00000006848	ZSWIM3	20	2.67088e-27	2.85918e-26
ENSGALG00000001315	UBE2Z	27	2.69725e-27	2.88488e-26
ENSGALG00000002514	SFPQ	23	2.75704e-27	2.94624e-26
ENSGALG00000052210		9	2.77548e-27	2.96334e-26
ENSGALG00000004204	MINDY2	10	2.83178e-27	3.02081e-26
ENSGALG00000009428	SUSD6	5	2.84593e-27	3.03325e-26
ENSGALG00000015225	BLZF1	1	2.8486e-27	3.03345e-26
ENSGALG00000008485		7	2.91206e-27	3.09832e-26
ENSGALG00000028762	ZFYVE26	5	2.97122e-27	3.1585e-26
ENSGALG00000006799	AP2A2	5	3.00411e-27	3.19069e-26
ENSGALG00000002180	CHFR	15	3.02205e-27	3.20695e-26
ENSGALG00000032159	FBXL14	1	3.07508e-27	3.26039e-26
ENSGALG00000003976	BCORL1	4	3.08311e-27	3.26606e-26
ENSGALG00000007703		4	3.19755e-27	3.38436e-26
ENSGALG00000020793	UBE2E3	7	3.23243e-27	3.41831e-26
ENSGALG00000015402	C3orf38	1	3.31506e-27	3.50264e-26
ENSGALG00000040156	CCDC88C	5	3.37668e-27	3.56466e-26
ENSGALG00000001682	FBXL20	27	3.43448e-27	3.62254e-26
ENSGALG00000036867	CBX6	1	3.50824e-27	3.69715e-26
ENSGALG00000002090	GPSM2	8	3.52681e-27	3.71351e-26
ENSGALG00000003272	KHDRBS1	23	3.55966e-27	3.74486e-26
ENSGALG00000012336	STXBP5	3	3.56636e-27	3.74868e-26
ENSGALG00000015355	CD47	1	3.58811e-27	3.76829e-26
ENSGALG00000010536	FAF1	8	3.64366e-27	3.82333e-26
ENSGALG00000006033	GORASP1	2	3.65622e-27	3.83321e-26
ENSGALG00000009569	TLK1	7	3.77272e-27	3.95196e-26
ENSGALG00000011922	PCNX4	5	4.02619e-27	4.21286e-26
ENSGALG00000010019	TMEM184C	4	4.0287e-27	4.21286e-26
ENSGALG00000001720		12	4.06475e-27	4.24465e-26
ENSGALG00000026958	FPGT	8	4.06606e-27	4.24465e-26
ENSGALG00000004929	GID4	14	4.14757e-27	4.32603e-26
ENSGALG00000041641	HMG20A	10	4.31445e-27	4.49625e-26
ENSGALG00000005820	RNF130	13	4.34149e-27	4.52056e-26
ENSGALG00000005139	CLTC	19	4.35055e-27	4.52613e-26
ENSGALG00000029498	NUDT19	11	4.39913e-27	4.57277e-26
ENSGALG00000012966	ZBTB2	3	4.49648e-27	4.66998e-26
ENSGALG00000015877	SH3BGRL2	3	4.51051e-27	4.68057e-26
ENSGALG00000011904	TRMT5	5	4.526e-27	4.69265e-26
ENSGALG00000008180	SPG11	10	4.67899e-27	4.84714e-26
ENSGALG00000026728		9	4.72456e-27	4.8902e-26
ENSGALG00000011573	MOB1B	4	4.75427e-27	4.91678e-26
ENSGALG00000005999	ABTB1	12	4.80221e-27	4.96215e-26
ENSGALG00000044780		7	4.81154e-27	4.96758e-26
ENSGALG00000043711	AGO3	23	5.02522e-27	5.1838e-26
ENSGALG00000039228	ZFP36L1	5	5.10417e-27	5.26079e-26
ENSGALG00000039316	FAM120A	12	5.14926e-27	5.30278e-26
ENSGALG00000050582		5	5.2288e-27	5.38015e-26
ENSGALG00000002085	FZR1	28	5.26211e-27	5.40986e-26
ENSGALG00000006152		20	5.30317e-27	5.44748e-26
ENSGALG00000013102	COBL	2	5.33267e-27	5.47317e-26
ENSGALG00000039108	MAP1S	28	5.43792e-27	5.5765e-26
ENSGALG00000015699	NELFA	4	5.47421e-27	5.60899e-26
ENSGALG00000036789	ADGRL2	8	5.7e-27	5.83544e-26
ENSGALG00000014834	NCOA7	3	5.71371e-27	5.84457e-26
ENSGALG00000029836	GPLD1	2	5.72222e-27	5.84837e-26
ENSGALG00000011579		3	5.76821e-27	5.89044e-26
ENSGALG00000014935	GREB1L	2	5.83676e-27	5.95544e-26
ENSGALG00000000086	TIMM17B	26	5.85092e-27	5.96491e-26
ENSGALG00000041650	DUSP7	12	5.98703e-27	6.09857e-26
ENSGALG00000010612	PRKD3	3	6.03562e-27	6.14293e-26
ENSGALG00000020419	LIN52	5	6.12965e-27	6.23343e-26
ENSGALG00000005340	SLC35A3	8	6.14082e-27	6.23959e-26
ENSGALG00000013205	ETNK1	1	6.1578e-27	6.25163e-26
ENSGALG00000011621	IGF2R	3	6.19621e-27	6.28539e-26
ENSGALG00000015665	SH3BP2	4	6.22932e-27	6.31372e-26
ENSGALG00000031975	UBE2H	1	6.30961e-27	6.38979e-26
ENSGALG00000006437	NOM1	2	6.32265e-27	6.39768e-26
ENSGALG00000054017		12	6.35845e-27	6.42857e-26
ENSGALG00000036301	KIAA0895	2	6.37756e-27	6.44255e-26
ENSGALG00000001030	SCAMP4	28	6.58042e-27	6.64198e-26
ENSGALG00000012704	MYLIP	2	6.7468e-27	6.80428e-26
ENSGALG00000015304	SNX3	3	6.7629e-27	6.81488e-26
ENSGALG00000052837	GNA12	14	6.80044e-27	6.84705e-26
ENSGALG00000050948	TMEM115	12	6.82069e-27	6.86178e-26
ENSGALG00000001803	IWS1	9	6.86087e-27	6.8965e-26
ENSGALG00000015316	C3H6ORF203	3	6.94342e-27	6.97374e-26
ENSGALG00000032234	MARCH5	6	7.03076e-27	7.05564e-26
ENSGALG00000029387	PURA	13	7.40793e-27	7.42803e-26
ENSGALG00000003518	GPAT4	22	7.78064e-27	7.79534e-26
ENSGALG00000003144	TRIM25	18	7.80275e-27	7.81108e-26
ENSGALG00000049027		8	8.10996e-27	8.11195e-26
ENSGALG00000003819		14	8.21505e-27	8.21033e-26
ENSGALG00000022030	PGAP3	27	8.26487e-27	8.25336e-26
ENSGALG00000043092	MYH9	1	8.43723e-27	8.41859e-26
ENSGALG00000015538	KIAA0232	4	8.48453e-27	8.45887e-26
ENSGALG00000006982	EEF2K	14	8.53514e-27	8.49975e-26
ENSGALG00000026944	ARF6	5	8.53949e-27	8.49975e-26
ENSGALG00000000883	MAPKAPK2	26	8.65563e-27	8.60525e-26
ENSGALG00000025796	ADI1	3	8.65959e-27	8.60525e-26
ENSGALG00000012395	PLEKHG1	3	8.67617e-27	8.6147e-26
ENSGALG00000008934	PIK3CA	9	8.69617e-27	8.62753e-26
ENSGALG00000022739	AKAP11	1	9.09322e-27	9.01412e-26
ENSGALG00000038026	AEBP2	1	9.22626e-27	9.13857e-26
ENSGALG00000016732		3	9.25104e-27	9.15568e-26
ENSGALG00000001219	PIGU	20	9.37571e-27	9.27153e-26
ENSGALG00000031637	ICOSLG	1	9.44204e-27	9.32957e-26
ENSGALG00000035845	JPH1	2	9.68474e-27	9.56162e-26
ENSGALG00000004345	OIT3	6	1.02146e-26	1.00766e-25
ENSGALG00000046159	KNG1	9	1.04063e-26	1.02574e-25
ENSGALG00000041821	NAA25	15	1.04483e-26	1.02905e-25
ENSGALG00000013187	CLPTM1L	2	1.06544e-26	1.0485e-25
ENSGALG00000030691	PPM1B	3	1.07164e-26	1.05375e-25
ENSGALG00000012148	ATG14	5	1.08533e-26	1.06635e-25
ENSGALG00000006586	PLAGL2	20	1.08789e-26	1.06801e-25
ENSGALG00000017239	CTSC	1	1.10111e-26	1.08012e-25
ENSGALG00000004172	BET1L	5	1.10699e-26	1.08501e-25
ENSGALG00000005243	PPP3CB	6	1.12135e-26	1.0982e-25
ENSGALG00000035563	USP6NL	1	1.12358e-26	1.09912e-25
ENSGALG00000039300	NFAT5	11	1.12409e-26	1.09912e-25
ENSGALG00000006062	ZBTB46	20	1.14283e-26	1.11655e-25
ENSGALG00000004272	ASB1	7	1.16517e-26	1.13746e-25
ENSGALG00000040373	EXOSC2	17	1.20828e-26	1.1786e-25
ENSGALG00000008181	MADD	5	1.21862e-26	1.18774e-25
ENSGALG00000028301		18	1.25214e-26	1.21943e-25
ENSGALG00000035701	SMAD3	10	1.26321e-26	1.22833e-25
ENSGALG00000053990		12	1.2633e-26	1.22833e-25
ENSGALG00000033759	RAVER2	8	1.26526e-26	1.22833e-25
ENSGALG00000001730	DGKD	9	1.26531e-26	1.22833e-25
ENSGALG00000006403	MESDC2	10	1.27733e-26	1.23902e-25
ENSGALG00000039818	GLG1	11	1.28584e-26	1.24629e-25
ENSGALG00000016245	BCOR	1	1.29768e-26	1.25676e-25
ENSGALG00000003880	STX10	8	1.30713e-26	1.26491e-25
ENSGALG00000004918	RAB9B	4	1.30825e-26	1.26499e-25
ENSGALG00000032181	LRP4	5	1.3379e-26	1.29263e-25
ENSGALG00000001207	PLCH2	21	1.34545e-26	1.2989e-25
ENSGALG00000034376		2	1.35733e-26	1.30933e-25
ENSGALG00000006657	MAPRE1	20	1.35867e-26	1.30959e-25
ENSGALG00000004428		11	1.3684e-26	1.31792e-25
ENSGALG00000010840	SNX13	2	1.38497e-26	1.33283e-25
ENSGALG00000006929	ZNF711	4	1.39555e-26	1.34195e-25
ENSGALG00000038054	FAM175B	6	1.397e-26	1.34229e-25
ENSGALG00000039196	NECTIN1	24	1.40923e-26	1.35297e-25
ENSGALG00000016697	MMUT	3	1.44754e-26	1.38866e-25
ENSGALG00000032382	UBA5	2	1.45338e-26	1.39316e-25
ENSGALG00000007924	STK17B	7	1.47327e-26	1.41112e-25
ENSGALG00000029512	SPTBN1	3	1.5452e-26	1.47886e-25
ENSGALG00000035129	RBM12B	2	1.55039e-26	1.48266e-25
ENSGALG00000007716	SLC37A4	24	1.56283e-26	1.49339e-25
ENSGALG00000007595	LRCH3	9	1.58856e-26	1.51679e-25
ENSGALG00000009379	SEC62	9	1.61084e-26	1.53685e-25
ENSGALG00000040783		2	1.62208e-26	1.54636e-25
ENSGALG00000003325		15	1.65727e-26	1.57867e-25
ENSGALG00000017105	RNF6	1	1.66117e-26	1.58116e-25
ENSGALG00000014152	KMT5B	5	1.69453e-26	1.61166e-25
ENSGALG00000029435	CYP7B1	2	1.7159e-26	1.63071e-25
ENSGALG00000030598	BTAF1	6	1.72414e-26	1.63726e-25
ENSGALG00000003498	TAF8	26	1.7289e-26	1.6405e-25
ENSGALG00000006604	KIF3B	20	1.81655e-26	1.72233e-25
ENSGALG00000002904	REEP3	6	1.82561e-26	1.72958e-25
ENSGALG00000040475	ATMIN	11	1.83712e-26	1.73913e-25
ENSGALG00000039139	TNS3	2	1.86049e-26	1.75989e-25
ENSGALG00000004387	CCPG1	10	1.90171e-26	1.79749e-25
ENSGALG00000031281		3	1.93155e-26	1.82427e-25
ENSGALG00000034016		32	1.94326e-26	1.83391e-25
ENSGALG00000015353	BBX	1	1.96873e-26	1.85652e-25
ENSGALG00000028512	LCOR	6	2.00408e-26	1.88838e-25
ENSGALG00000030070	QDPR	4	2.02434e-26	1.90601e-25
ENSGALG00000040272	ALG10	1	2.03303e-26	1.91199e-25
ENSGALG00000039208	PHF2	12	2.03383e-26	1.91199e-25
ENSGALG00000038556	CDC42EP1	1	2.04354e-26	1.91963e-25
ENSGALG00000005753		4	2.14441e-26	2.01284e-25
ENSGALG00000009814	NSL1	3	2.18846e-26	2.0526e-25
ENSGALG00000004850	ZMIZ1	6	2.22366e-26	2.08402e-25
ENSGALG00000030487		12	2.24979e-26	2.10689e-25
ENSGALG00000017038	PROSER1	1	2.30048e-26	2.1527e-25
ENSGALG00000038704	KBTBD2	2	2.30481e-26	2.1551e-25
ENSGALG00000016779	RNF149	1	2.30813e-26	2.15655e-25
ENSGALG00000039583	MITF	12	2.33428e-26	2.17932e-25
ENSGALG00000005699	NLK	19	2.36112e-26	2.20216e-25
ENSGALG00000011168	C12orf29	1	2.36236e-26	2.20216e-25
ENSGALG00000027262	CAB39	9	2.39283e-26	2.22886e-25
ENSGALG00000012239	METAP1	4	2.51098e-26	2.33713e-25
ENSGALG00000003396	NFATC3	11	2.54238e-26	2.36455e-25
ENSGALG00000052601		3	2.55704e-26	2.37637e-25
ENSGALG00000012569	FBXO7	1	2.59503e-26	2.40984e-25
ENSGALG00000026850	TICAM1	28	2.60865e-26	2.42064e-25
ENSGALG00000003247	NFYA	26	2.61526e-26	2.42493e-25
ENSGALG00000015258	DCBLD2	1	2.66947e-26	2.47332e-25
ENSGALG00000016834	MCF2L	1	2.72389e-26	2.52182e-25
ENSGALG00000041104	USP20	17	2.77964e-26	2.57148e-25
ENSGALG00000009020	JAG1	3	2.78232e-26	2.57201e-25
ENSGALG00000001972		8	2.79252e-26	2.57949e-25
ENSGALG00000002141	UGGT1	9	2.79681e-26	2.58149e-25
ENSGALG00000002723	ANKS1A	26	3.05519e-26	2.81784e-25
ENSGALG00000030791	DIAPH2	4	3.11778e-26	2.8734e-25
ENSGALG00000008513	C1GALT1C1	4	3.14549e-26	2.89675e-25
ENSGALG00000007023	PRKAR2A	12	3.17192e-26	2.91889e-25
ENSGALG00000005251	CMTM4	11	3.20718e-26	2.94911e-25
ENSGALG00000033246	ZNF740	33	3.24467e-26	2.98134e-25
ENSGALG00000031987	MYO5A	10	3.3037e-26	3.03328e-25
ENSGALG00000008269	ZC3H8	3	3.40354e-26	3.1226e-25
ENSGALG00000009158	CDC42BPA	3	3.47224e-26	3.18324e-25
ENSGALG00000009217	TBC1D24	14	3.52382e-26	3.2281e-25
ENSGALG00000013036	ATP6V1E1	1	3.59345e-26	3.28941e-25
ENSGALG00000001725	TNRC6C	18	3.61827e-26	3.30965e-25
ENSGALG00000007771	FAM210B	20	3.6421e-26	3.32895e-25
ENSGALG00000012049	ZNF148	7	3.65606e-26	3.3392e-25
ENSGALG00000031212	MGAT2	5	3.70377e-26	3.38024e-25
ENSGALG00000041362	SECISBP2L	10	3.74192e-26	3.41251e-25
ENSGALG00000017145	MPHOSPH8	1	3.78263e-26	3.44519e-25
ENSGALG00000051398		2	3.78341e-26	3.44519e-25
ENSGALG00000016996	ITM2B	1	3.86199e-26	3.51412e-25
ENSGALG00000004079	ENOX2	4	3.87084e-26	3.51955e-25
ENSGALG00000035026	SLC22A4	13	3.88964e-26	3.53401e-25
ENSGALG00000001110		19	4.20627e-26	3.81885e-25
ENSGALG00000016547	TXLNG	1	4.27181e-26	3.87546e-25
ENSGALG00000043447	LAS1L	4	4.31035e-26	3.90752e-25
ENSGALG00000039720	MAP4K3	3	4.38926e-26	3.9761e-25
ENSGALG00000028967	DNAJC27	3	4.45534e-26	4.03296e-25
ENSGALG00000008011	SLC25A19	18	4.46919e-26	4.0425e-25
ENSGALG00000031415	SLC30A9	4	4.49489e-26	4.06272e-25
ENSGALG00000020003	MAP3K4	3	4.59867e-26	4.15345e-25
ENSGALG00000015163	RNF138	2	4.68768e-26	4.23071e-25
ENSGALG00000007332	PRICKLE2	12	4.72107e-26	4.25769e-25
ENSGALG00000007331	SVIL	2	4.77506e-26	4.3032e-25
ENSGALG00000036477	CHPF2	2	4.78636e-26	4.3102e-25
ENSGALG00000028994	SAP30L	13	4.86681e-26	4.37941e-25
ENSGALG00000019570	C1orf145	2	5.02144e-26	4.51522e-25
ENSGALG00000008341	FURIN	10	5.05857e-26	4.54526e-25
ENSGALG00000034358	RETSAT	22	5.08016e-26	4.5613e-25
ENSGALG00000041267	BMI1	2	5.10922e-26	4.58402e-25
ENSGALG00000006121	PIK3C2A	5	5.12326e-26	4.59323e-25
ENSGALG00000010412	WWTR1	9	5.18729e-26	4.64722e-25
ENSGALG00000017096	LNX2	1	5.20455e-26	4.65925e-25
ENSGALG00000029198	YDJC	15	5.22206e-26	4.6715e-25
ENSGALG00000012799	RREB1	2	5.25005e-26	4.6931e-25
ENSGALG00000010671	HNRNPU	3	5.27242e-26	4.70964e-25
ENSGALG00000031821	C15H12orf49	15	5.361e-26	4.78526e-25
ENSGALG00000026862	CLDN1	9	5.62799e-26	5.0199e-25
ENSGALG00000008439	CD36	1	5.65143e-26	5.03713e-25
ENSGALG00000036931	KLHL20	8	5.66988e-26	5.04988e-25
ENSGALG00000012392	IYD	3	5.67706e-26	5.05259e-25
ENSGALG00000032868	AHCYL2	1	5.71226e-26	5.0802e-25
ENSGALG00000037485	QTRT2	1	5.97844e-26	5.31306e-25
ENSGALG00000007130	RAC1	14	6.04991e-26	5.37266e-25
ENSGALG00000039611		14	6.37746e-26	5.65941e-25
ENSGALG00000044480	IL13RA1	4	6.46451e-26	5.73249e-25
ENSGALG00000007989	ADNP	20	6.46956e-26	5.7328e-25
ENSGALG00000011990	USP53	4	6.65202e-26	5.8902e-25
ENSGALG00000007224	HGS	18	6.68816e-26	5.9179e-25
ENSGALG00000006461	UBE3C	2	6.93193e-26	6.12916e-25
ENSGALG00000013452	ERP44	2	6.99855e-26	6.18358e-25
ENSGALG00000047283		31	7.07121e-26	6.24325e-25
ENSGALG00000001038	MAN1C1	23	7.10827e-26	6.27143e-25
ENSGALG00000038768	FAM20C	14	7.12232e-26	6.27928e-25
ENSGALG00000051534		18	7.14958e-26	6.29876e-25
ENSGALG00000051276	GATAD2B	25	7.18778e-26	6.32784e-25
ENSGALG00000046412		27	7.27728e-26	6.40201e-25
ENSGALG00000004220	SERINC3	20	7.28301e-26	6.40243e-25
ENSGALG00000008050	HBP1	1	7.29301e-26	6.4066e-25
ENSGALG00000005702	TMEM97	19	7.394e-26	6.49064e-25
ENSGALG00000002981	ERCC4	14	7.7528e-26	6.80071e-25
ENSGALG00000034230	SWT1	8	7.81779e-26	6.85279e-25
ENSGALG00000008405	RALBP1	2	7.86453e-26	6.88881e-25
ENSGALG00000006648	SPECC1L	15	7.96961e-26	6.97584e-25
ENSGALG00000003412		17	8.19747e-26	7.17014e-25
ENSGALG00000010287	IPP	8	8.21802e-26	7.18296e-25
ENSGALG00000007788	ABCB7	4	8.34996e-26	7.29306e-25
ENSGALG00000039037	PICALM	1	8.47039e-26	7.39295e-25
ENSGALG00000007078	ENTPD1	6	8.61606e-26	7.5138e-25
ENSGALG00000029935		2	8.62118e-26	7.5138e-25
ENSGALG00000004347	NEDD4	10	8.73661e-26	7.60896e-25
ENSGALG00000004701	SET	17	8.91237e-26	7.7565e-25
ENSGALG00000004597	ZBTB37	8	9.03472e-26	7.85737e-25
ENSGALG00000003663	RBL2	11	9.06589e-26	7.87886e-25
ENSGALG00000004352	PSMD9	15	9.1849e-26	7.9766e-25
ENSGALG00000003427	USP3	10	9.20921e-26	7.99202e-25
ENSGALG00000005850	FNBP1L	8	9.21939e-26	7.99517e-25
ENSGALG00000035013	WDR11	6	9.24316e-26	8.01008e-25
ENSGALG00000015635	HTT	4	9.54584e-26	8.26651e-25
ENSGALG00000036238	LUC7L2	1	9.67921e-26	8.37606e-25
ENSGALG00000007642	CTBPL	13	9.69557e-26	8.38426e-25
ENSGALG00000003788	BNIP2	10	9.91305e-26	8.56626e-25
ENSGALG00000006068	TNRC6A	14	1.00379e-25	8.66798e-25
ENSGALG00000027835	PCBD1	6	1.0173e-25	8.77841e-25
ENSGALG00000030843	COPS5	2	1.01901e-25	8.78698e-25
ENSGALG00000012689	KIF13A	2	1.03428e-25	8.91234e-25
ENSGALG00000004326	GOSR1	19	1.03958e-25	8.95166e-25
ENSGALG00000026221	ENDOG	17	1.04157e-25	8.9625e-25
ENSGALG00000003705	VPS13C	10	1.05984e-25	9.11326e-25
ENSGALG00000035610	PPM1D	19	1.071e-25	9.20272e-25
ENSGALG00000030263	RABL6	17	1.07977e-25	9.27156e-25
ENSGALG00000041760	CLTCL1	15	1.1e-25	9.43862e-25
ENSGALG00000033260	ST3GAL5	4	1.11571e-25	9.56674e-25
ENSGALG00000034831	YTHDF2	23	1.11776e-25	9.57755e-25
ENSGALG00000009260	TMEM62	5	1.12408e-25	9.6249e-25
ENSGALG00000004467	CLIP1	15	1.13191e-25	9.68519e-25
ENSGALG00000041139	PINX1	3	1.13697e-25	9.72169e-25
ENSGALG00000009858	SLC30A1	3	1.15356e-25	9.85657e-25
ENSGALG00000008005	RIPOR3	20	1.16931e-25	9.98417e-25
ENSGALG00000004363		7	1.17839e-25	1.00547e-24
ENSGALG00000038395	PDE7A	2	1.20074e-25	1.02382e-24
ENSGALG00000005622	ARF4	12	1.216e-25	1.03611e-24
ENSGALG00000005700	GID8	20	1.25228e-25	1.06628e-24
ENSGALG00000004140	SH3BP4	7	1.27881e-25	1.0881e-24
ENSGALG00000037943	PRKCB	14	1.31752e-25	1.12026e-24
ENSGALG00000030580	RPS6KA5	5	1.32291e-25	1.12406e-24
ENSGALG00000009637	EMC7	5	1.33125e-25	1.13036e-24
ENSGALG00000040128	SNAP29	15	1.3518e-25	1.14701e-24
ENSGALG00000012281	PLA2G6	1	1.37876e-25	1.16907e-24
ENSGALG00000008146	MORF4L2	10	1.38552e-25	1.17399e-24
ENSGALG00000037200		3	1.4228e-25	1.20473e-24
ENSGALG00000006127	FAM122A	4	1.42638e-25	1.20693e-24
ENSGALG00000007952	AMOT	4	1.42915e-25	1.20844e-24
ENSGALG00000010999	DICER1	5	1.45656e-25	1.23076e-24
ENSGALG00000046235		2	1.46508e-25	1.2371e-24
ENSGALG00000011533	XRCC3	5	1.48273e-25	1.25114e-24
ENSGALG00000034413	PIAS4	28	1.48483e-25	1.25204e-24
ENSGALG00000010047	SLC4A1AP	3	1.48628e-25	1.2524e-24
ENSGALG00000007370	CLP1	5	1.5291e-25	1.28759e-24
ENSGALG00000047929	SLC44A2	30	1.56139e-25	1.31387e-24
ENSGALG00000025864	WTIP	11	1.57027e-25	1.32044e-24
ENSGALG00000013129	RPRD1A	2	1.61006e-25	1.35296e-24
ENSGALG00000005626	TPST2	15	1.65935e-25	1.39342e-24
ENSGALG00000016631	INTS9	3	1.66597e-25	1.39802e-24
ENSGALG00000007748	SLC16A2	4	1.69756e-25	1.42355e-24
ENSGALG00000015709	TACC3	4	1.703e-25	1.42712e-24
ENSGALG00000041969	MTSS1	2	1.71658e-25	1.43751e-24
ENSGALG00000021611		19	1.73698e-25	1.4536e-24
ENSGALG00000005200	ADRM1	20	1.74274e-25	1.45742e-24
ENSGALG00000013197	GALNT12	2	1.7555e-25	1.46709e-24
ENSGALG00000037521	PRCP	1	1.7751e-25	1.48245e-24
ENSGALG00000033867	PCOLCE	30	1.80181e-25	1.50373e-24
ENSGALG00000036543	ZBTB38	9	1.82193e-25	1.51948e-24
ENSGALG00000000975	C1orf174	21	1.83657e-25	1.53064e-24
ENSGALG00000002478	MATR3	13	1.83791e-25	1.53071e-24
ENSGALG00000006925	CCP110	14	1.84628e-25	1.53663e-24
ENSGALG00000043265	ZC3H3	2	1.88359e-25	1.56661e-24
ENSGALG00000004957	RHBDD1	9	1.88978e-25	1.57069e-24
ENSGALG00000028587	TMX4	3	1.90719e-25	1.58409e-24
ENSGALG00000005982	KLHL9	4	1.91046e-25	1.58572e-24
ENSGALG00000016451	ROCK2	3	1.92107e-25	1.59345e-24
ENSGALG00000008983	GNB4	9	1.95103e-25	1.61719e-24
ENSGALG00000048159		17	1.98043e-25	1.64045e-24
ENSGALG00000016050	TTC3	1	2.01093e-25	1.66458e-24
ENSGALG00000046150	DIP2A	7	2.11045e-25	1.74578e-24
ENSGALG00000000816		26	2.11504e-25	1.74839e-24
ENSGALG00000009453	MARC1	3	2.12027e-25	1.75152e-24
ENSGALG00000035287	STAM	2	2.139e-25	1.7658e-24
ENSGALG00000011745		1	2.16231e-25	1.78383e-24
ENSGALG00000012272	TMEM184B	1	2.16608e-25	1.78573e-24
ENSGALG00000016675	PAQR8	3	2.17898e-25	1.79428e-24
ENSGALG00000002408	NCDN	23	2.17939e-25	1.79428e-24
ENSGALG00000008867	COMMD5	4	2.34058e-25	1.92569e-24
ENSGALG00000042201	TP53BP1	10	2.35717e-25	1.93803e-24
ENSGALG00000007025	CPNE8	1	2.36398e-25	1.94204e-24
ENSGALG00000009982	ZNF827	4	2.36524e-25	1.94204e-24
ENSGALG00000009796	RPS6KC1	3	2.44574e-25	2.00679e-24
ENSGALG00000011133	LIN54	4	2.46439e-25	2.02073e-24
ENSGALG00000002942	JMJD1C	6	2.51605e-25	2.06171e-24
ENSGALG00000049492	ARL2BP	11	2.65237e-25	2.17195e-24
ENSGALG00000021220	PPP1R3D	20	2.70952e-25	2.21726e-24
ENSGALG00000016568	MOSPD2	1	2.79683e-25	2.28717e-24
ENSGALG00000001479	CYB5D2	19	2.81625e-25	2.30151e-24
ENSGALG00000003695	MINPP1	6	2.84737e-25	2.32539e-24
ENSGALG00000033993	EIF6	20	2.86679e-25	2.33967e-24
ENSGALG00000046712	LMNA	25	2.90658e-25	2.37056e-24
ENSGALG00000032036		1	2.94005e-25	2.39626e-24
ENSGALG00000029971	PGLYRP2	30	2.95866e-25	2.40982e-24
ENSGALG00000032342	MIGA2	17	3.07005e-25	2.49887e-24
ENSGALG00000004294	CGNL1	10	3.07907e-25	2.50431e-24
ENSGALG00000009920	COCH	5	3.08083e-25	2.50431e-24
ENSGALG00000033879	CAND1	1	3.12639e-25	2.53965e-24
ENSGALG00000013920	SUV39H2	1	3.22625e-25	2.61902e-24
ENSGALG00000018819		24	3.23888e-25	2.62752e-24
ENSGALG00000000790	DNAJC8	23	3.26668e-25	2.64831e-24
ENSGALG00000003862	LRRFIP1	7	3.41146e-25	2.76385e-24
ENSGALG00000007092	LYSMD4	10	3.43149e-25	2.77673e-24
ENSGALG00000003845	MKNK2	28	3.43191e-25	2.77673e-24
ENSGALG00000031582	RAB1B	3	3.45004e-25	2.78954e-24
ENSGALG00000002219	WBP2	18	3.46841e-25	2.80181e-24
ENSGALG00000004655	SMURF1	14	3.46981e-25	2.80181e-24
ENSGALG00000048263		30	3.48718e-25	2.81398e-24
ENSGALG00000027242	TTF1	17	3.60607e-25	2.90799e-24
ENSGALG00000047461		2	3.62311e-25	2.9198e-24
ENSGALG00000000811	IST1	11	3.65636e-25	2.94465e-24
ENSGALG00000017006	SETDB2	1	3.67256e-25	2.95574e-24
ENSGALG00000014963		3	3.69191e-25	2.96936e-24
ENSGALG00000007779	ADCY9	14	3.8034e-25	3.05701e-24
ENSGALG00000007479	SLC25A28	6	3.88192e-25	3.11807e-24
ENSGALG00000024081	TGIF2	20	3.96716e-25	3.18443e-24
ENSGALG00000015529	WFS1	4	4.09852e-25	3.28771e-24
ENSGALG00000002846	NEURL1B	13	4.17236e-25	3.34475e-24
ENSGALG00000008886	ZNF618	17	4.2675e-25	3.41876e-24
ENSGALG00000040687	SNX27	25	4.30349e-25	3.44534e-24
ENSGALG00000041034	MIA3	3	4.31982e-25	3.45614e-24
ENSGALG00000001826	WWC1	13	4.34487e-25	3.4739e-24
ENSGALG00000008903	ITPRID2	7	4.43628e-25	3.54466e-24
ENSGALG00000010501	SNW1	5	4.45961e-25	3.56097e-24
ENSGALG00000016506	ZNF512	3	4.48655e-25	3.58014e-24
ENSGALG00000004809	PPIF	6	4.56487e-25	3.64025e-24
ENSGALG00000001637	PSMD5	17	4.5718e-25	3.64339e-24
ENSGALG00000039164		10	4.64097e-25	3.69611e-24
ENSGALG00000040265	USP30	15	4.65778e-25	3.70707e-24
ENSGALG00000026677	F10	1	4.67849e-25	3.72112e-24
ENSGALG00000008049	ARL3	6	4.7312e-25	3.7606e-24
ENSGALG00000003398	ADAM9	22	4.73438e-25	3.76067e-24
ENSGALG00000003496	TEX2	18	4.74305e-25	3.7651e-24
ENSGALG00000007683		4	4.83861e-25	3.83846e-24
ENSGALG00000030563		21	4.89592e-25	3.8814e-24
ENSGALG00000049638	GATD1	5	4.91506e-25	3.89404e-24
ENSGALG00000013683	ARID1B	3	4.97926e-25	3.94235e-24
ENSGALG00000016735	TUBGCP5	1	5.03236e-25	3.9818e-24
ENSGALG00000015842	TIAM1	1	5.13348e-25	4.05917e-24
ENSGALG00000017296	KLHL42	1	5.20961e-25	4.11671e-24
ENSGALG00000010891	ABCB11	7	5.28455e-25	4.17322e-24
ENSGALG00000005830	MNT	19	5.36462e-25	4.23371e-24
ENSGALG00000014346	TSPAN9	1	5.44782e-25	4.29659e-24
ENSGALG00000039099	MAPK9	13	5.59793e-25	4.41212e-24
ENSGALG00000007877	PIP4K2A	2	5.602e-25	4.41248e-24
ENSGALG00000034132	CACFD1	17	5.71906e-25	4.50177e-24
ENSGALG00000009873	LEMD3	1	5.75763e-25	4.52922e-24
ENSGALG00000011343	CNPPD1	7	5.7634e-25	4.53083e-24
ENSGALG00000039958		1	5.7944e-25	4.55226e-24
ENSGALG00000030406	CDS2	22	5.84188e-25	4.58661e-24
ENSGALG00000007697	MGEA5	6	6.08753e-25	4.7764e-24
ENSGALG00000012898	RELCH	2	6.29515e-25	4.93613e-24
ENSGALG00000005283	SLC25A36	9	6.35269e-25	4.97804e-24
ENSGALG00000009228	PARP1	3	6.45222e-25	5.05279e-24
ENSGALG00000034044	TBC1D12	6	6.51176e-25	5.09615e-24
ENSGALG00000005597	CNN3	8	6.63526e-25	5.18946e-24
ENSGALG00000002836	PEX14	21	6.64008e-25	5.1899e-24
ENSGALG00000011705	BRF1	5	6.66434e-25	5.20552e-24
ENSGALG00000047190		8	6.7735e-25	5.28741e-24
ENSGALG00000012992	WNK1	1	6.83893e-25	5.33506e-24
ENSGALG00000014992	TMEM128	4	7.05239e-25	5.49807e-24
ENSGALG00000022166	PNKD	7	7.06726e-25	5.50614e-24
ENSGALG00000041216	RPUSD2	5	7.08021e-25	5.51271e-24
ENSGALG00000010975	TMTC2	1	7.29309e-25	5.67483e-24
ENSGALG00000008990	RADX	4	7.29826e-25	5.67524e-24
ENSGALG00000009229	ATP6V0C	14	7.44503e-25	5.78568e-24
ENSGALG00000011831	ANKRD50	4	7.45214e-25	5.78751e-24
ENSGALG00000000401	RBM15	26	7.84147e-25	6.086e-24
ENSGALG00000010806	RIN3	5	7.85837e-25	6.09524e-24
ENSGALG00000013352	SF3B4	25	7.95066e-25	6.1629e-24
ENSGALG00000004842	NT5M	14	7.98534e-25	6.18584e-24
ENSGALG00000010090	FHIP1A	4	8.34747e-25	6.46227e-24
ENSGALG00000008946	NHLRC2	6	8.35747e-25	6.4659e-24
ENSGALG00000051040	TMEM251	5	8.38042e-25	6.47955e-24
ENSGALG00000014084	FGFR1OP2	1	8.71165e-25	6.73137e-24
ENSGALG00000032992	NR3C1	13	9.02524e-25	6.96927e-24
ENSGALG00000028530		8	9.10898e-25	7.02948e-24
ENSGALG00000039811	NIPA1	1	9.2385e-25	7.12493e-24
ENSGALG00000004156	KIF1BP	6	9.35902e-25	7.21331e-24
ENSGALG00000038904	ARL6IP5	12	9.58232e-25	7.38075e-24
ENSGALG00000017065	STARD13	1	9.81718e-25	7.55687e-24
ENSGALG00000034834	WWC3	1	9.9512e-25	7.6552e-24
ENSGALG00000033927	MFSD5	33	9.98027e-25	7.67272e-24
ENSGALG00000016799	NCK1	1	1.00474e-24	7.71948e-24
ENSGALG00000010350	GPATCH2L	5	1.01399e-24	7.78564e-24
ENSGALG00000053363	CTNNBIP1	21	1.01678e-24	7.80211e-24
ENSGALG00000012426	DDHD1	5	1.02023e-24	7.82366e-24
ENSGALG00000013408	TMF1	12	1.02543e-24	7.85861e-24
ENSGALG00000037177	TSNAX	3	1.03649e-24	7.9384e-24
ENSGALG00000000672	SCMH1	23	1.04483e-24	7.99721e-24
ENSGALG00000007008	POLR3E	14	1.04808e-24	8.01705e-24
ENSGALG00000010183	RAB21	1	1.05178e-24	8.04037e-24
ENSGALG00000017309	RNF169	1	1.08403e-24	8.28167e-24
ENSGALG00000028227	SLC25A20	12	1.10016e-24	8.39969e-24
ENSGALG00000008621	NRP2	7	1.10471e-24	8.42913e-24
ENSGALG00000007381		5	1.12062e-24	8.54518e-24
ENSGALG00000005079	VCL	6	1.13476e-24	8.64757e-24
ENSGALG00000013935	BCLAF1	3	1.14246e-24	8.7008e-24
ENSGALG00000008021	RNF114	20	1.17468e-24	8.94065e-24
ENSGALG00000002922	NOTCH2	8	1.22044e-24	9.2827e-24
ENSGALG00000005647	ABCD3	8	1.22115e-24	9.2827e-24
ENSGALG00000033618	MYO9A	10	1.22706e-24	9.32181e-24
ENSGALG00000005722	SEC31B	6	1.22871e-24	9.32853e-24
ENSGALG00000043036	VASH1	5	1.26172e-24	9.57323e-24
ENSGALG00000030139	SIDT2	24	1.26671e-24	9.60509e-24
ENSGALG00000014410	CSTB	1	1.27282e-24	9.64545e-24
ENSGALG00000026424	TOR2A	17	1.2794e-24	9.68929e-24
ENSGALG00000020410	TMED8	5	1.3126e-24	9.93457e-24
ENSGALG00000008942	FOXN2	3	1.31929e-24	9.97894e-24
ENSGALG00000004902	TOM1L2	14	1.32068e-24	9.98329e-24
ENSGALG00000011342	FGD6	1	1.3298e-24	1.0046e-23
ENSGALG00000001995	LIMS2	9	1.35052e-24	1.01962e-23
ENSGALG00000015713	FAM53A	4	1.4436e-24	1.08922e-23
ENSGALG00000006312	TSG101	5	1.45402e-24	1.09641e-23
ENSGALG00000040489		33	1.46789e-24	1.10618e-23
ENSGALG00000038338	GLYR1	14	1.49497e-24	1.12589e-23
ENSGALG00000008487	TMCC1	12	1.51016e-24	1.13663e-23
ENSGALG00000036380	SLC48A1	33	1.51974e-24	1.14313e-23
ENSGALG00000012484	RIF1	7	1.58531e-24	1.19172e-23
ENSGALG00000016475		3	1.59833e-24	1.20076e-23
ENSGALG00000038924	IDE	6	1.62288e-24	1.21846e-23
ENSGALG00000009813	SCOC	4	1.64379e-24	1.2334e-23
ENSGALG00000014192	ATP10D	4	1.69898e-24	1.27403e-23
ENSGALG00000006613	CTSD	5	1.71078e-24	1.28209e-23
ENSGALG00000042400	CASK	1	1.73043e-24	1.29584e-23
ENSGALG00000034396	TMEM50B	1	1.73126e-24	1.29584e-23
ENSGALG00000030379	LMBR1	2	1.73421e-24	1.29725e-23
ENSGALG00000040028	GLB1	2	1.74088e-24	1.30144e-23
ENSGALG00000014902		3	1.75324e-24	1.30988e-23
ENSGALG00000001441	UBE2G1	19	1.75592e-24	1.31108e-23
ENSGALG00000012730	GFOD1	2	1.7756e-24	1.32496e-23
ENSGALG00000039222	DPY19L4	2	1.78417e-24	1.33054e-23
ENSGALG00000012345	UST	3	1.79923e-24	1.34095e-23
ENSGALG00000009901	DYRK2	1	1.82272e-24	1.35763e-23
ENSGALG00000005979	OXSR1	2	1.82924e-24	1.36165e-23
ENSGALG00000006097	PLXNA1	12	1.87262e-24	1.39309e-23
ENSGALG00000031893	RALA	2	1.90716e-24	1.41793e-23
ENSGALG00000030016	CTSB	3	1.98012e-24	1.47127e-23
ENSGALG00000001239	SLC26A2	13	1.98475e-24	1.47382e-23
ENSGALG00000009282	MIDEAS	5	2.01413e-24	1.49472e-23
ENSGALG00000007651	STAT1	7	2.10219e-24	1.55912e-23
ENSGALG00000032732	WASHC5	2	2.11837e-24	1.57017e-23
ENSGALG00000041202	FBXO32	2	2.13992e-24	1.58518e-23
ENSGALG00000014971	SLC2A9	4	2.2026e-24	1.63062e-23
ENSGALG00000029142	ORMDL3	27	2.2189e-24	1.64169e-23
ENSGALG00000016323	PDK3	1	2.22979e-24	1.64874e-23
ENSGALG00000005815	TMEM41B	5	2.25588e-24	1.66702e-23
ENSGALG00000029653		23	2.27129e-24	1.6774e-23
ENSGALG00000005676	TTC28	15	2.27926e-24	1.68227e-23
ENSGALG00000037698	ZFAT	2	2.42218e-24	1.78649e-23
ENSGALG00000010014	CRIPT	3	2.42341e-24	1.78649e-23
ENSGALG00000004578	RABGAP1L	8	2.44304e-24	1.79988e-23
ENSGALG00000004191	RIC8A	5	2.45442e-24	1.80717e-23
ENSGALG00000036567	ARMC1	2	2.5209e-24	1.855e-23
ENSGALG00000015342		1	2.52453e-24	1.85655e-23
ENSGALG00000032830	SEPT7	2	2.5337e-24	1.86217e-23
ENSGALG00000005972	KBTBD12	12	2.54334e-24	1.86813e-23
ENSGALG00000043935	AFF1	4	2.5704e-24	1.88687e-23
ENSGALG00000011798	HEBP1	1	2.58923e-24	1.89955e-23
ENSGALG00000040840	MPST	1	2.59284e-24	1.90105e-23
ENSGALG00000005609	OGFR	20	2.60948e-24	1.9121e-23
ENSGALG00000009065	VMA21	4	2.64349e-24	1.93586e-23
ENSGALG00000041962	POMT2	5	2.65778e-24	1.94516e-23
ENSGALG00000028851	RAB8A	28	2.70328e-24	1.97727e-23
ENSGALG00000001428	EFHD1	9	2.70842e-24	1.97984e-23
ENSGALG00000036114	SMO	1	2.76137e-24	2.01734e-23
ENSGALG00000042308	FZD3	3	2.87118e-24	2.09583e-23
ENSGALG00000009817	ZNF770	5	2.87225e-24	2.09583e-23
ENSGALG00000009821	NENF	3	2.87997e-24	2.10021e-23
ENSGALG00000001943	RHBDF2	18	2.93396e-24	2.1383e-23
ENSGALG00000010677	NRDE2	5	2.93724e-24	2.13942e-23
ENSGALG00000039134		33	2.94878e-24	2.14654e-23
ENSGALG00000048712	RNF115	25	2.95224e-24	2.14777e-23
ENSGALG00000032850	STK3	2	3.01002e-24	2.1885e-23
ENSGALG00000014468	MLF2	1	3.02469e-24	2.19786e-23
ENSGALG00000034944	UBE3A	1	3.05969e-24	2.22196e-23
ENSGALG00000012952	BASP1	2	3.06545e-24	2.22482e-23
ENSGALG00000008306	FGL2	1	3.1106e-24	2.25625e-23
ENSGALG00000016003	DDRGK1	4	3.12342e-24	2.2642e-23
ENSGALG00000054637		25	3.36653e-24	2.43898e-23
ENSGALG00000021231	TMEM254	6	3.45386e-24	2.50076e-23
ENSGALG00000010886	PAQR3	4	3.46266e-24	2.50565e-23
ENSGALG00000008054		10	3.54208e-24	2.5616e-23
ENSGALG00000054325		31	3.54997e-24	2.56579e-23
ENSGALG00000031286	APIP	5	3.56382e-24	2.57427e-23
ENSGALG00000003226	APOBEC2	26	3.68176e-24	2.65789e-23
ENSGALG00000011139	CCDC85C	5	3.74019e-24	2.69847e-23
ENSGALG00000014567	PHB2	1	3.75229e-24	2.7056e-23
ENSGALG00000041792	C26H6orf106	26	3.76668e-24	2.71437e-23
ENSGALG00000043081	WDR26	3	3.7944e-24	2.73273e-23
ENSGALG00000042182	OXR1	2	3.79997e-24	2.73512e-23
ENSGALG00000002705	CISD1	6	3.86023e-24	2.77686e-23
ENSGALG00000012003	XPNPEP3	1	3.9385e-24	2.8315e-23
ENSGALG00000006908	DLG1	9	4.04604e-24	2.9071e-23
ENSGALG00000041183	SGPP1	5	4.06019e-24	2.91554e-23
ENSGALG00000045856	BBOF1	5	4.06263e-24	2.91558e-23
ENSGALG00000053428		5	4.10574e-24	2.94478e-23
ENSGALG00000041114	GOLGA4	2	4.14014e-24	2.96771e-23
ENSGALG00000000156	BRD2	16	4.15742e-24	2.97834e-23
ENSGALG00000002967	ZNF365	6	4.19613e-24	3.00431e-23
ENSGALG00000011426	RNASET2	3	4.21357e-24	3.01503e-23
ENSGALG00000007190	ATP6V1G1	17	4.33169e-24	3.09773e-23
ENSGALG00000008559	CUL4B	4	4.36966e-24	3.12305e-23
ENSGALG00000011088	GSKIP	5	4.45828e-24	3.18452e-23
ENSGALG00000010149	CMTR1	3	4.46561e-24	3.18789e-23
ENSGALG00000013829	REPS1	3	4.47395e-24	3.19198e-23
ENSGALG00000001905	DTX2	19	4.48333e-24	3.1968e-23
ENSGALG00000002861	TMEM170A	11	4.55634e-24	3.24696e-23
ENSGALG00000039011	DPYS	2	4.64311e-24	3.30686e-23
ENSGALG00000034040	ZNF318	3	4.93448e-24	3.51233e-23
ENSGALG00000005947	MYD88	2	5.03684e-24	3.58309e-23
ENSGALG00000010542	PAPSS1	4	5.05624e-24	3.59422e-23
ENSGALG00000011840	PPP2R5E	5	5.05838e-24	3.59422e-23
ENSGALG00000040528	AP5Z1	14	5.08397e-24	3.6103e-23
ENSGALG00000004750	NOL8	12	5.08773e-24	3.61087e-23
ENSGALG00000028801	YPEL2	19	5.12337e-24	3.63405e-23
ENSGALG00000010001	EGLN3	5	5.17469e-24	3.66832e-23
ENSGALG00000001376	ARID3B	10	5.20892e-24	3.69043e-23
ENSGALG00000011770	UMPS	7	5.22827e-24	3.70199e-23
ENSGALG00000012473	MMADHC	7	5.24562e-24	3.71212e-23
ENSGALG00000015779	PM20D2	3	5.27959e-24	3.73399e-23
ENSGALG00000006001	PRPF6	20	5.36947e-24	3.79536e-23
ENSGALG00000000845	UVRAG	1	5.3827e-24	3.80251e-23
ENSGALG00000010818	PLPP3	8	5.4156e-24	3.82353e-23
ENSGALG00000048754		23	5.42945e-24	3.83109e-23
ENSGALG00000041685	CAPN1	33	5.47989e-24	3.86445e-23
ENSGALG00000052101		32	5.52931e-24	3.89705e-23
ENSGALG00000040741	DNM2	30	5.58636e-24	3.93498e-23
ENSGALG00000007937	SF3A1	15	5.63749e-24	3.9687e-23
ENSGALG00000032419	STARD8	4	5.66672e-24	3.9856e-23
ENSGALG00000011379	SLC44A5	8	5.66803e-24	3.9856e-23
ENSGALG00000029588		33	5.70933e-24	4.01232e-23
ENSGALG00000003160	CERS1	28	5.87082e-24	4.12344e-23
ENSGALG00000037371	TMEM65	2	5.93653e-24	4.16719e-23
ENSGALG00000014569	PNPLA2	5	6.03183e-24	4.23165e-23
ENSGALG00000053000	DNAAF9	4	6.05345e-24	4.24438e-23
ENSGALG00000003913	MCEE	10	6.15221e-24	4.31114e-23
ENSGALG00000013002	DAP	2	6.24117e-24	4.37097e-23
ENSGALG00000009177	FMR1	4	6.27436e-24	4.39169e-23
ENSGALG00000042554	ABCD2	1	6.31583e-24	4.41818e-23
ENSGALG00000039615	MSN	4	6.36397e-24	4.4493e-23
ENSGALG00000001467	ANKFY1	19	6.37918e-24	4.45739e-23
ENSGALG00000016196		1	6.54547e-24	4.57095e-23
ENSGALG00000009791	PROX1	3	6.55486e-24	4.57489e-23
ENSGALG00000002739	INPP5K	19	6.56957e-24	4.58254e-23
ENSGALG00000008555	MXI1	6	6.60534e-24	4.60485e-23
ENSGALG00000003165	CCDC6	6	6.69827e-24	4.66697e-23
ENSGALG00000001792	MRPS34	14	6.79434e-24	4.7312e-23
ENSGALG00000008745	APLF	3	6.8162e-24	4.74371e-23
ENSGALG00000005280	DBT	8	7.05196e-24	4.905e-23
ENSGALG00000008328	RSBN1L	1	7.16442e-24	4.98038e-23
ENSGALG00000004663	ARFGEF2	20	7.17092e-24	4.98205e-23
ENSGALG00000005456	SDR42E1	11	7.34699e-24	5.10147e-23
ENSGALG00000012050	TNRC6B	1	7.4082e-24	5.14104e-23
ENSGALG00000015459	ZFP92	1	7.4859e-24	5.19201e-23
ENSGALG00000047145	SMARCA4	32	7.65852e-24	5.30872e-23
ENSGALG00000006887	FAM174B	10	7.80661e-24	5.4083e-23
ENSGALG00000016148	C2CD2	1	7.82107e-24	5.41523e-23
ENSGALG00000016001	LZTS3	4	7.85446e-24	5.43527e-23
ENSGALG00000009356	SKIL	9	7.97942e-24	5.51861e-23
ENSGALG00000028790	DNASE2B	8	8.14076e-24	5.627e-23
ENSGALG00000037712	FCHO1	28	8.40956e-24	5.8095e-23
ENSGALG00000015377	PHLDB2	1	8.43039e-24	5.8206e-23
ENSGALG00000033301	DCAF1	12	8.44149e-24	5.82496e-23
ENSGALG00000006345	TMEM43	12	8.48331e-24	5.85051e-23
ENSGALG00000007171		14	8.55661e-24	5.89772e-23
ENSGALG00000001971	UBE2O	18	8.59946e-24	5.92391e-23
ENSGALG00000014071	ITPR2	1	8.74578e-24	6.0213e-23
ENSGALG00000007144	SIK3	24	8.8702e-24	6.10352e-23
ENSGALG00000004529	VPS29	15	8.99215e-24	6.18394e-23
ENSGALG00000004045	AGAP1	7	9.09472e-24	6.25096e-23
ENSGALG00000003794	SLC35E1	28	9.37118e-24	6.43734e-23
ENSGALG00000012526	PRPF40A	7	9.58841e-24	6.58285e-23
ENSGALG00000054599		32	9.60483e-24	6.59041e-23
ENSGALG00000011121	SLC35D1	8	9.61404e-24	6.59302e-23
ENSGALG00000005524	NTSR1	20	9.83774e-24	6.74264e-23
ENSGALG00000005698	HIF1AN	6	9.86461e-24	6.75726e-23
ENSGALG00000010969	SPIA4	5	9.87918e-24	6.76344e-23
ENSGALG00000008057	LLGL2	18	1.01092e-23	6.91704e-23
ENSGALG00000005637	GBF1	6	1.02118e-23	6.98333e-23
ENSGALG00000030599	TYK2	30	1.02747e-23	7.02242e-23
ENSGALG00000016574	GEMIN8	1	1.03208e-23	7.04993e-23
ENSGALG00000016535	RAB10	3	1.0349e-23	7.06526e-23
ENSGALG00000011031	JAK1	8	1.0429e-23	7.11585e-23
ENSGALG00000016065	BRWD1	1	1.05329e-23	7.18276e-23
ENSGALG00000001317		28	1.05767e-23	7.2086e-23
ENSGALG00000030550	ATP2B1	1	1.09373e-23	7.45022e-23
ENSGALG00000003689	PAPSS2	6	1.11392e-23	7.58351e-23
ENSGALG00000041787	PLA2G15	11	1.12507e-23	7.65514e-23
ENSGALG00000011870	HIF1A	5	1.14282e-23	7.77154e-23
ENSGALG00000003349	PLEKHA2	22	1.14538e-23	7.78465e-23
ENSGALG00000014408	LLGL1	14	1.14802e-23	7.79824e-23
ENSGALG00000050441		1	1.15892e-23	7.86789e-23
ENSGALG00000013369	NCLN	28	1.16982e-23	7.93745e-23
ENSGALG00000041423	MAP7D3	4	1.18779e-23	8.05491e-23
ENSGALG00000039239	SERPIND1	15	1.24033e-23	8.40652e-23
ENSGALG00000017312	PPME1	1	1.25902e-23	8.52448e-23
ENSGALG00000027696		28	1.25913e-23	8.52448e-23
ENSGALG00000008115	ATXN7L1	1	1.26139e-23	8.53503e-23
ENSGALG00000004180	TOR1B	17	1.27236e-23	8.60449e-23
ENSGALG00000021345	B3GNT9	11	1.28361e-23	8.67574e-23
ENSGALG00000011132	RBMS1	7	1.29007e-23	8.71459e-23
ENSGALG00000011618	ADSS1	5	1.31029e-23	8.84624e-23
ENSGALG00000054256	HAUS3	4	1.33603e-23	9.01503e-23
ENSGALG00000040005	PPP2R5D	3	1.37081e-23	9.24464e-23
ENSGALG00000003628	TLN2	10	1.37432e-23	9.26316e-23
ENSGALG00000015580	UFL1	3	1.37523e-23	9.2642e-23
ENSGALG00000034383	TRMT2B	4	1.38726e-23	9.3401e-23
ENSGALG00000016433	YWHAQ	3	1.41436e-23	9.51727e-23
ENSGALG00000048759		33	1.42542e-23	9.58643e-23
ENSGALG00000014122	CYB5R1	1	1.42731e-23	9.59383e-23
ENSGALG00000014236	ATP8A1	4	1.43562e-23	9.64437e-23
ENSGALG00000014248	TMEM33	4	1.43764e-23	9.65259e-23
ENSGALG00000008321	RNPEPL1	9	1.45922e-23	9.79211e-23
ENSGALG00000009330	DEGS1	3	1.46399e-23	9.81869e-23
ENSGALG00000002336	EP400	15	1.48189e-23	9.93329e-23
ENSGALG00000004839	GPATCH1	11	1.48951e-23	9.9789e-23
ENSGALG00000008136	C7H2ORF69	7	1.49056e-23	9.98046e-23
ENSGALG00000040902	SACM1L	2	1.5126e-23	1.01224e-22
ENSGALG00000001605	PPM1J	26	1.52465e-23	1.01975e-22
ENSGALG00000053335		4	1.5562e-23	1.04028e-22
ENSGALG00000015314	BEND3	3	1.57857e-23	1.05466e-22
ENSGALG00000010357	P2RY1	9	1.5812e-23	1.05584e-22
ENSGALG00000012808		2	1.58571e-23	1.05827e-22
ENSGALG00000033663	ATP6V1B2	22	1.59127e-23	1.0614e-22
ENSGALG00000011297	CRADD	1	1.59672e-23	1.06445e-22
ENSGALG00000032599	ZNF384	1	1.60031e-23	1.06626e-22
ENSGALG00000031702		33	1.63624e-23	1.08961e-22
ENSGALG00000011007	OSBPL3	2	1.64754e-23	1.09653e-22
ENSGALG00000005407	AGL	8	1.65283e-23	1.09945e-22
ENSGALG00000008500	RBSN	12	1.6689e-23	1.10954e-22
ENSGALG00000017075	FRY	1	1.70542e-23	1.1332e-22
ENSGALG00000036829	RECK	2	1.72017e-23	1.14237e-22
ENSGALG00000000777	EYA3	23	1.73117e-23	1.14906e-22
ENSGALG00000008318	SLK	6	1.77956e-23	1.18053e-22
ENSGALG00000006392	RNF168	9	1.82445e-23	1.20965e-22
ENSGALG00000015547	TADA2B	4	1.82879e-23	1.21187e-22
ENSGALG00000008389	VBP1	4	1.8393e-23	1.21818e-22
ENSGALG00000014979	FRK	3	1.86524e-23	1.23468e-22
ENSGALG00000016491	APOB	3	1.88065e-23	1.24421e-22
ENSGALG00000046739		16	1.9282e-23	1.27498e-22
ENSGALG00000036085		2	1.96499e-23	1.2986e-22
ENSGALG00000015344	NXPE3	1	1.9771e-23	1.30589e-22
ENSGALG00000031070	MAIP1	7	1.98659e-23	1.31145e-22
ENSGALG00000002818	VAT1	27	1.99119e-23	1.31377e-22
ENSGALG00000054297		1	2.05185e-23	1.35307e-22
ENSGALG00000009520	MARCH1	4	2.06324e-23	1.35985e-22
ENSGALG00000000919	PIGR	26	2.08103e-23	1.37083e-22
ENSGALG00000010611	CFAP97	4	2.09692e-23	1.38055e-22
ENSGALG00000002003	BMPR1A	6	2.13324e-23	1.4037e-22
ENSGALG00000004816		14	2.2576e-23	1.48473e-22
ENSGALG00000051212		30	2.2682e-23	1.4909e-22
ENSGALG00000012866	SERPINB6	2	2.27234e-23	1.49281e-22
ENSGALG00000013709	TIMM21	2	2.29381e-23	1.50611e-22
ENSGALG00000007557	RUBCN	9	2.29793e-23	1.508e-22
ENSGALG00000052223	YPEL1	15	2.36748e-23	1.55281e-22
ENSGALG00000033603	METTL22	14	2.37501e-23	1.55654e-22
ENSGALG00000007615	RAB11A	10	2.37692e-23	1.55654e-22
ENSGALG00000011937	NFE2L1	27	2.377e-23	1.55654e-22
ENSGALG00000008519	NR2C2	12	2.38408e-23	1.56034e-22
ENSGALG00000016563	ASB9	1	2.39224e-23	1.56484e-22
ENSGALG00000012227	TSPAN5	4	2.41593e-23	1.57949e-22
ENSGALG00000003026		14	2.4458e-23	1.59816e-22
ENSGALG00000002510	IP6K1	12	2.45444e-23	1.60294e-22
ENSGALG00000043437	CAPZA2	1	2.49536e-23	1.6288e-22
ENSGALG00000000657	TERF2	11	2.55095e-23	1.66419e-22
ENSGALG00000027096	LGALSL	3	2.57943e-23	1.68187e-22
ENSGALG00000044053	NLRX1	24	2.59503e-23	1.69114e-22
ENSGALG00000004171	RNF111	10	2.61922e-23	1.70599e-22
ENSGALG00000041445	ANKRD46	2	2.71132e-23	1.76504e-22
ENSGALG00000006254	ERCC6	6	2.76459e-23	1.79875e-22
ENSGALG00000009346	HN1L	14	2.77789e-23	1.8064e-22
ENSGALG00000007199	TRIAP1	15	2.77931e-23	1.8064e-22
ENSGALG00000017242	FZD4	1	2.78462e-23	1.80889e-22
ENSGALG00000049505		32	2.79742e-23	1.81564e-22
ENSGALG00000045584		4	2.79799e-23	1.81564e-22
ENSGALG00000032148	CANX	13	2.98983e-23	1.93909e-22
ENSGALG00000008579	OIP5	5	3.01723e-23	1.95583e-22
ENSGALG00000008357	TPCN1	15	3.12211e-23	2.02274e-22
ENSGALG00000034777	VPS13D	21	3.12838e-23	2.0255e-22
ENSGALG00000010795	CRPPA	2	3.1297e-23	2.0255e-22
ENSGALG00000009224	TTC30B	7	3.21409e-23	2.07902e-22
ENSGALG00000001988	TXNRD2	15	3.24318e-23	2.09672e-22
ENSGALG00000007246	ELMO2	20	3.34123e-23	2.15896e-22
ENSGALG00000006052	WDR48	2	3.37762e-23	2.18132e-22
ENSGALG00000004532	ZNF507	11	3.45242e-23	2.22844e-22
ENSGALG00000031475	MAFG	18	3.49812e-23	2.25675e-22
ENSGALG00000037441		25	3.50432e-23	2.25889e-22
ENSGALG00000007664	PSMD1	9	3.50514e-23	2.25889e-22
ENSGALG00000007304	DNMBP	6	3.56043e-23	2.29331e-22
ENSGALG00000014907	DCBLD1	3	3.58187e-23	2.3059e-22
ENSGALG00000016427	ADAM17	3	3.60199e-23	2.31763e-22
ENSGALG00000034493	DCLK3	2	3.62215e-23	2.32937e-22
ENSGALG00000008092	NXT2	4	3.68777e-23	2.37032e-22
ENSGALG00000016418	BCLAF3	1	3.70871e-23	2.38252e-22
ENSGALG00000008604	TMEM255A	4	3.71941e-23	2.38814e-22
ENSGALG00000008797	WASL	1	3.78109e-23	2.42646e-22
ENSGALG00000039363	TXNRD3	12	3.85389e-23	2.47189e-22
ENSGALG00000010279	TMEM69	8	3.87753e-23	2.48574e-22
ENSGALG00000009966	FRS2	1	3.9716e-23	2.5447e-22
ENSGALG00000035182	CMKLR1	15	3.98137e-23	2.54962e-22
ENSGALG00000026449		12	4.04057e-23	2.58618e-22
ENSGALG00000014335	ITFG2	1	4.12963e-23	2.64179e-22
ENSGALG00000008265	PDCD11	6	4.1338e-23	2.64308e-22
ENSGALG00000009272		4	4.18304e-23	2.67315e-22
ENSGALG00000009303	ENAH	3	4.34599e-23	2.77583e-22
ENSGALG00000004684	IPPK	12	4.3679e-23	2.78837e-22
ENSGALG00000017070	PDS5B	1	4.47506e-23	2.85528e-22
ENSGALG00000009075	CD99L2	4	4.5975e-23	2.93125e-22
ENSGALG00000009865	RNF150	4	4.59893e-23	2.93125e-22
ENSGALG00000046580	MGARP	4	4.61325e-23	2.93884e-22
ENSGALG00000000636	MDM4	26	4.66038e-23	2.96731e-22
ENSGALG00000010046	FAM177A1	5	4.81094e-23	3.06158e-22
ENSGALG00000004833	P3H1	21	4.90574e-23	3.12027e-22
ENSGALG00000003294	ATAD5	18	5.00865e-23	3.18407e-22
ENSGALG00000007111	KCTD6	12	5.06048e-23	3.21534e-22
ENSGALG00000013981	TBPL1	3	5.24672e-23	3.33194e-22
ENSGALG00000004570	NCOA3	20	5.54625e-23	3.52032e-22
ENSGALG00000034007	ITGA6	7	5.57206e-23	3.53487e-22
ENSGALG00000046862	UBE2Q2	10	5.78641e-23	3.66793e-22
ENSGALG00000002759	PEAK1	10	5.78783e-23	3.66793e-22
ENSGALG00000044642	SENP7	1	5.7933e-23	3.66949e-22
ENSGALG00000007260	ZEB1	2	5.83262e-23	3.69248e-22
ENSGALG00000029332	C5H15orf57	5	5.85631e-23	3.70555e-22
ENSGALG00000009320	PSEN1	5	5.91603e-23	3.7414e-22
ENSGALG00000038217	CD82	5	5.98762e-23	3.78471e-22
ENSGALG00000034100	UACA	10	6.03594e-23	3.81328e-22
ENSGALG00000014209	GPR155	7	6.06468e-23	3.82945e-22
ENSGALG00000040879	NUDCD1	2	6.09023e-23	3.84359e-22
ENSGALG00000001750	MAT2B	13	6.0957e-23	3.84505e-22
ENSGALG00000011309		1	6.21468e-23	3.91808e-22
ENSGALG00000017196	ARHGAP42	1	6.323e-23	3.98431e-22
ENSGALG00000006840		10	6.33271e-23	3.98836e-22
ENSGALG00000008629	MRC1	2	6.35024e-23	3.99734e-22
ENSGALG00000011377	METAP2	1	6.45303e-23	4.05995e-22
ENSGALG00000004661	SHISA5	12	6.48925e-23	4.08063e-22
ENSGALG00000042052	PPIL2	15	6.56234e-23	4.12446e-22
ENSGALG00000028683	SSR3	9	6.5812e-23	4.13418e-22
ENSGALG00000053068	SMUG1	33	6.64545e-23	4.1724e-22
ENSGALG00000036854	R3HCC1	22	6.65736e-23	4.17773e-22
ENSGALG00000034625	TCEB3	23	6.6863e-23	4.19373e-22
ENSGALG00000016321	CILK1	3	6.78269e-23	4.252e-22
ENSGALG00000049026	MAP2K7	31	6.94659e-23	4.35251e-22
ENSGALG00000012973	ESR1	3	6.9843e-23	4.37389e-22
ENSGALG00000035575	SLC7A6OS	11	7.07892e-23	4.43087e-22
ENSGALG00000016768	LONRF2	1	7.09634e-23	4.43949e-22
ENSGALG00000005093		19	7.20906e-23	4.5077e-22
ENSGALG00000038187	SLC35B4	1	7.33772e-23	4.58579e-22
ENSGALG00000002363	HSPA9	13	7.34738e-23	4.58948e-22
ENSGALG00000030554	KCNN3	25	7.53642e-23	4.70515e-22
ENSGALG00000010547	YIPF4	3	7.60872e-23	4.74786e-22
ENSGALG00000003378		14	7.6222e-23	4.75383e-22
ENSGALG00000012289	SHPRH	3	7.67842e-23	4.78645e-22
ENSGALG00000015770	APP	1	7.72426e-23	4.81256e-22
ENSGALG00000041456	SLC35G1	6	7.7917e-23	4.8521e-22
ENSGALG00000016036	DOP1B	1	7.81475e-23	4.86397e-22
ENSGALG00000015086	OSBPL1A	2	7.85903e-23	4.88904e-22
ENSGALG00000002304	ADPRHL2	23	7.95471e-23	4.94604e-22
ENSGALG00000004355	MCU	6	8.13292e-23	5.05427e-22
ENSGALG00000010932	NUDT9	4	8.13856e-23	5.0552e-22
ENSGALG00000053670	MEGF9	17	8.16795e-23	5.07087e-22
ENSGALG00000012179	SOCS4	5	8.20036e-23	5.0884e-22
ENSGALG00000012919	YARS2	1	8.21933e-23	5.09758e-22
ENSGALG00000013535	CYP4V2	4	8.23246e-23	5.10312e-22
ENSGALG00000028133	UBE2V2	2	8.27122e-23	5.12454e-22
ENSGALG00000001564	ATP2A3	19	8.3524e-23	5.17221e-22
ENSGALG00000036666	ZCCHC10	13	8.57529e-23	5.30754e-22
ENSGALG00000015077		1	8.66443e-23	5.35999e-22
ENSGALG00000006655	MAP3K13	9	8.89074e-23	5.4972e-22
ENSGALG00000008014	CEBPB	20	8.95978e-23	5.53708e-22
ENSGALG00000016796	C1H2ORF49	1	9.16767e-23	5.66269e-22
ENSGALG00000008842	PIKFYVE	7	9.27457e-23	5.72581e-22
ENSGALG00000042333	DDB1	5	9.28279e-23	5.72799e-22
ENSGALG00000017358	YWHAG	19	9.384e-23	5.78751e-22
ENSGALG00000013218	C3AR1	1	9.60596e-23	5.92141e-22
ENSGALG00000002147	SIKE1	26	9.80396e-23	6.04041e-22
ENSGALG00000007443	TMLHE	4	9.85996e-23	6.07184e-22
ENSGALG00000011229	SERBP1	8	9.87335e-23	6.07702e-22
ENSGALG00000040856	CPNE1	20	1.00177e-22	6.16274e-22
ENSGALG00000031410	ENPEP	4	1.00466e-22	6.17745e-22
ENSGALG00000004908		4	1.00987e-22	6.20634e-22
ENSGALG00000046494	CASP10	7	1.01909e-22	6.2598e-22
ENSGALG00000015273	TBC1D23	1	1.02756e-22	6.30866e-22
ENSGALG00000010371	FAM13A	4	1.04549e-22	6.41551e-22
ENSGALG00000004065	SLC25A16	6	1.05548e-22	6.47357e-22
ENSGALG00000004412	DIABLO	15	1.06684e-22	6.53997e-22
ENSGALG00000008514	DLL4	5	1.07188e-22	6.56757e-22
ENSGALG00000013861	TNFAIP3	3	1.07326e-22	6.57271e-22
ENSGALG00000013594	PARD6G	2	1.10749e-22	6.77892e-22
ENSGALG00000052506	SLC25A44	23	1.10923e-22	6.7862e-22
ENSGALG00000002831	SH3PXD2B	13	1.12089e-22	6.85406e-22
ENSGALG00000012101	AP5M1	5	1.13145e-22	6.91519e-22
ENSGALG00000015828	BACH1	1	1.14032e-22	6.96591e-22
ENSGALG00000037713	FNDC10	21	1.14988e-22	7.02075e-22
ENSGALG00000001603	NARF	18	1.15205e-22	7.02767e-22
ENSGALG00000013265	GYS2	1	1.15243e-22	7.02767e-22
ENSGALG00000047187		9	1.15274e-22	7.02767e-22
[truncated: 10,193 more rows]

## Sheet: Table S8
Table S8. Proteins quantified by hepatic proteome
Protein accession	Protein description	Gene name	MW [kDa]	Con	HS-I	HS-II	HS-I/Con Ratio	HS-I/Con P value	HS-II/Con Ratio	HS-II/Con P value	HS-II/HS-I Ratio	HS-II/HS-I P value
E1C619	ATP-binding cassette transporter 1(predicted) OS=Gallus gallus OX=9031 GN=ABCA1 PE=4 SV=3	ABCA1	254.08	0.3285	0.739	2.0055	2.25	0.523013	6.105	0.161228	2.714	0.430743
E1BVR2	Zinc finger protein 777-like(predicted) OS=Gallus gallus OX=9031 GN=LOC112531692 PE=4 SV=4	LOC112531692	63.871	0.4	0.5105	2.141	1.276	0.105666	5.352	0.292822	4.194	0.369457
F1P088	Perilipin 1(predicted) OS=Gallus gallus OX=9031 GN=PLIN1 PE=3 SV=4	PLIN1	56.106	0.468	0.5	2.076	1.068	0.473295	4.436	0.372605	4.152	0.396352
A0A1D5PDS3	Heterogeneous nuclear ribonucleoprotein H (Fragment)(predicted) OS=Gallus gallus OX=9031 GN=HNRNPH2 PE=4 SV=2	HNRNPH2	51.4	0.57425	0.8545	1.859	1.488	0.130015	3.237	0.00696154	2.176	0.00488903
P02467	Collagen alpha-2(I) chain OS=Gallus gallus OX=9031 GN=COL1A2 PE=1 SV=3	COL1A2	128.99	0.6525	0.7125	1.92033	1.092	0.853852	2.943	0.0274783	2.695	0.0520194
F6UW59	Apolipoprotein AIV(predicted) OS=Gallus gallus OX=9031 GN=APOA4 PE=3 SV=1	APOA4	40.682	0.676	0.748	1.815	1.107	0.874435	2.685	0.000121704	2.426	0.015386
A0A1D5PKQ4	Collagen alpha-1(III) chain OS=Gallus gallus OX=9031 GN=COL3A1 PE=4 SV=2	COL3A1	132.44	0.683	0.786	1.801	1.151	0.602745	2.637	0.0306652	2.291	0.0672781
A0A1D5PYU1	Collagen alpha-1(I) chain OS=Gallus gallus OX=9031 GN=COL1A1 PE=4 SV=2	COL1A1	137.78	0.71025	0.71725	1.80767	1.01	0.977731	2.545	0.0876248	2.52	0.0923216
E1C5A9	Cytochrome P450 2H2(predicted) OS=Gallus gallus OX=9031 GN=CYP2C23b PE=3 SV=3	CYP2C23b	56.444	0.71025	0.80975	1.76133	1.14	0.741619	2.48	0.501398	2.175	0.63192
A0A1D5NYF3	Adipocyte-type fatty acid-binding protein OS=Gallus gallus OX=9031 GN=FABP4 PE=3 SV=1	FABP4	14.921	0.7365	0.75625	1.724	1.027	0.765099	2.341	0.101352	2.28	0.100904
E1BXY1	TBC1 domain family member 4(predicted) OS=Gallus gallus OX=9031 GN=TBC1D4 PE=4 SV=4	TBC1D4	108.83	0.7155	0.87375	1.61	1.221	0.334042	2.25	0.00561377	1.843	0.0501181
A0A1D5P9C9	SH3 domain binding protein 5(predicted) OS=Gallus gallus OX=9031 GN=SH3BP5 PE=3 SV=1	SH3BP5	46.969	0.7295	1.0015	1.612	1.373	0.164229	2.21		1.61
F7BYG6	Perilipin OS=Gallus gallus OX=9031 GN=PLIN2 PE=3 SV=2	PLIN2	49.019	0.76075	0.7745	1.63833	1.018	0.764295	2.154	0.0118267	2.115	0.000612243
A0A3Q2UF48	Peptidase S1 domain-containing protein OS=Gallus gallus OX=9031 PE=4 SV=1	--	20.38	0.662	1.036	1.3655	1.565	0.106188	2.063	0.0702752	1.318	0.183184
A0A3Q2TXV2	CAP-Gly domain-containing protein OS=Gallus gallus OX=9031 GN=LOC417131 PE=4 SV=1	LOC417131	295.81	0.715	0.8595	1.461	1.202	0.503443	2.043	0.400571	1.7	0.548625
R4GHD4	CIDE-N domain-containing protein OS=Gallus gallus OX=9031 GN=CIDEC PE=4 SV=1	CIDEC	26.309	0.702	0.9375	1.423	1.335	0.0651464	2.027	0.072439	1.518	0.184931
A0A1L1RWX6	4HBT domain-containing protein OS=Gallus gallus OX=9031 GN=ACOT13 PE=3 SV=2	ACOT13	15.486	0.76	0.9375	1.48667	1.234	0.130947	1.956	0.0224535	1.586	0.0838794
E1BRR4	Scavenger receptor class A member 5 OS=Gallus gallus OX=9031 GN=SCARA5 PE=3 SV=4	SCARA5	53.34	0.654	1.18925	1.276	1.818	0.00262759	1.951	0.00132656	1.073	0.245374
Q9PTG6	Dynactin subunit 2 OS=Gallus gallus OX=9031 GN=DCTN2 PE=2 SV=1	DCTN2	45.125	0.629	1.2895	1.218	2.05	0.0506899	1.936		0.945
A0A3Q2U0F9	Reverse transcriptase domain-containing protein OS=Gallus gallus OX=9031 PE=4 SV=1	--	52.429	0.7845	0.7425	1.507	0.946	0.22314	1.921	0.276467	2.03	0.246806
P08287	Histone H1.11L OS=Gallus gallus OX=9031 PE=1 SV=2	--	22.528	0.6745	1.221	1.277	1.81	0.0411956	1.893		1.046
A0A3Q2UB57	Putative LOC102087994(predicted) OS=Gallus gallus OX=9031 PE=4 SV=1	--	93.171	0.586	1.365	1.1045	2.329	0.0267362	1.885	0.388394	0.809	0.590613
A0A1D5P6W1	Collagen type V alpha 2 chain(predicted) OS=Gallus gallus OX=9031 GN=COL5A2 PE=4 SV=2	COL5A2	141.72	0.9155	0.7495	1.715	0.819	0.538975	1.873		2.288
A0A3Q2U9F3	FAT atypical cadherin 4(predicted) OS=Gallus gallus OX=9031 GN=FAT4 PE=4 SV=1	FAT4	519.86	0.786	0.742	1.4425	0.944		1.835		1.944	0.00658114
Q6PVZ5	Type II alpha-keratin IIA OS=Gallus gallus OX=9031 GN=KRT5 PE=2 SV=1	KRT5	62.461	0.567	1.425	1.024	2.513	0.444364	1.806		0.719
F1NII7	Fibrillin 1(predicted) OS=Gallus gallus OX=9031 GN=FBN1 PE=3 SV=4	FBN1	311.03	0.83175	0.836	1.46733	1.005	0.926785	1.764	0.0843768	1.755	0.070512
F1P4I7	CN hydrolase domain-containing protein OS=Gallus gallus OX=9031 GN=VNN1 PE=3 SV=4	VNN1	55.314	0.77725	1.00375	1.353	1.291	0.530003	1.741	0.0497005	1.348	0.357038
Q6Q126	Thyroid hormone responsive OS=Gallus gallus OX=9031 GN=THRSP PE=2 SV=1	THRSP	14.186	0.87375	0.77975	1.50433	0.892	0.875222	1.722	0.1642	1.929	0.0900854
E1BTT4	Hydroxyacyl-CoA dehydrogenase trifunctional multienzyme complex subunit beta OS=Gallus gallus OX=9031 PE=3 SV=1	--	50.849	0.82975	0.898	1.427	1.082	0.350026	1.72	0.00132192	1.589	0.0100797
F1NWS4	Aryl hydrocarbon receptor 1 beta(predicted) OS=Gallus gallus OX=9031 GN=LOC100859347 PE=4 SV=3	LOC100859347	105.67	0.642	1.328	1.1	2.069	0.0190049	1.713	0.244238	0.828	0.528524
A0A3Q2UGD4	Ig-like domain-containing protein OS=Gallus gallus OX=9031 PE=4 SV=1	--	10.5	0.636	1.3245	1.0885	2.083	0.0557995	1.711	0.548154	0.822	0.623577
A0A3Q2UGT8	2-iminobutanoate/2-iminopropanoate deaminase OS=Gallus gallus OX=9031 GN=RIDA PE=3 SV=1	RIDA	29.815	0.79325	0.979	1.351	1.234	0.0634561	1.703	3.59432e-05	1.38	0.0233339
A0A1D5NW68	Albumin OS=Gallus gallus OX=9031 GN=ALB PE=4 SV=2	ALB	64.004	0.77475	1.0145	1.318	1.309	0.00745311	1.701	0.00121053	1.299	0.023802
Q95601	MHC class I alpha chain 2 OS=Gallus gallus OX=9031 GN=BFIV21 PE=1 SV=1	BFIV21	38.959	0.7855	0.88225	1.335	1.123	0.900408	1.7	0.4578	1.513	0.535247
A0A3Q2UDK3	Rho guanine nucleotide exchange factor 6 OS=Gallus gallus OX=9031 GN=ARHGEF6 PE=4 SV=1	ARHGEF6	80.766	0.65025	1.332	1.10233	2.048	0.0126385	1.695	0.0350984	0.828	0.453669
F1NL38	Histidine-rich glycoprotein(predicted) OS=Gallus gallus OX=9031 GN=HRG PE=4 SV=4	HRG	123.03	0.883	0.9145	1.481	1.036	0.739518	1.677		1.619
A0A3Q2U3N8	Gamma-glutamylaminecyclotransferase OS=Gallus gallus OX=9031 GN=GGACT PE=3 SV=1	GGACT	17.987	0.82325	0.9215	1.368	1.119	0.36969	1.662	0.0224049	1.485	0.0197772
E1C0E3	ADAM metallopeptidase with thrombospondin type 1 motif 19(predicted) OS=Gallus gallus OX=9031 GN=ADAMTS19 PE=4 SV=2	ADAMTS19	133.02	0.7585	1.0405	1.255	1.372	0.109784	1.655	0.0631031	1.206	0.332836
F1NC49	AA_TRNA_LIGASE_II_ALA domain-containing protein OS=Gallus gallus OX=9031 GN=AARSD1 PE=3 SV=4	AARSD1	45.395	0.791	0.95	1.3065	1.201	0.0898364	1.652	0.00937532	1.375	0.0395535
E1BZE1	Alpha 2-HS glycoprotein(predicted) OS=Gallus gallus OX=9031 GN=AHSG PE=4 SV=1	AHSG	37.2	0.7925	1.0215	1.30533	1.289	0.0264703	1.647	0.0130957	1.278	0.06577
A0A3Q2TYH6	Ig-like domain-containing protein OS=Gallus gallus OX=9031 PE=4 SV=1	--	10.523	0.783	1.1	1.285	1.405	0.0152183	1.641		1.168
A0A3Q2UH20	Ig-like domain-containing protein OS=Gallus gallus OX=9031 PE=4 SV=1	--	26.629	0.843	0.92575	1.37867	1.098	0.793709	1.635	0.109824	1.489	0.202465
R4GLI9	Flavodoxin_2 domain-containing protein OS=Gallus gallus OX=9031 GN=NQO2 PE=3 SV=1	NQO2	26.771	0.80375	1.0165	1.31233	1.265	0.20847	1.633	0.0266192	1.291	0.233742
P80566	Superoxide dismutase [Cu-Zn] OS=Gallus gallus OX=9031 GN=SOD1 PE=1 SV=3	SOD1	15.703	0.858	0.9695	1.395	1.13	0.0355957	1.626		1.439
F1NG65	Nucleoside diphosphate kinase OS=Gallus gallus OX=9031 GN=NME4 PE=3 SV=3	NME4	20.646	0.807	1.019	1.302	1.263	0.0388044	1.613	0.0128677	1.278	0.0561519
P19121	Albumin OS=Gallus gallus OX=9031 GN=ALB PE=1 SV=2	ALB	69.918	0.7975	1.035	1.28267	1.298	0.00604098	1.608	0.000420421	1.239	0.0379958
A0A547	Trifunctional purine biosynthetic protein adenosine-3 OS=Gallus gallus OX=9031 GN=GART PE=3 SV=1	GART	106.53	0.749	1.15825	1.19733	1.546	0.362344	1.599	0.13587	1.034	0.713046
A0A1D5PJ72	Capping protein inhibiting regulator of actin dynamics OS=Gallus gallus OX=9031 PE=4 SV=2	--	161.31	0.834	1.029	1.329	1.234	0.0833118	1.594		1.292
A0A1D5P9M6	Stromal cell derived factor 2(predicted) OS=Gallus gallus OX=9031 GN=SDF2 PE=4 SV=1	SDF2	23.279	0.8265	0.96525	1.317	1.168	0.281954	1.593	0.0478506	1.364	0.0212977
D5M8S4	E3 ubiquitin-protein ligase RNF170 OS=Gallus gallus OX=9031 GN=RNF170 PE=2 SV=1	RNF170	29.629	0.803	0.975	1.2715	1.214	0.401364	1.583	0.0992485	1.304	0.173414
A0A3Q2UIH0	CSD domain-containing protein OS=Gallus gallus OX=9031 GN=CARHSP1 PE=4 SV=1	CARHSP1	16.484	0.87675	0.9015	1.38633	1.028	0.66763	1.581	0.00506195	1.538	0.000488235
A0A3Q2UD12	Collagen alpha-3(VI) chain OS=Gallus gallus OX=9031 GN=COL6A3 PE=4 SV=1	COL6A3	326.28	0.8165	0.937	1.2865	1.148	0.576548	1.576	0.457876	1.373	0.611488
A0A3Q2U8S7	ANK_REP_REGION domain-containing protein OS=Gallus gallus OX=9031 GN=ANKRD28 PE=4 SV=1	ANKRD28	113.15	0.823	1.054	1.297	1.281	0.0553335	1.576		1.231
A0A3Q2U578	Histone H3 OS=Gallus gallus OX=9031 PE=3 SV=1	--	10.927	0.68825	1.2965	1.08067	1.884	0.00389657	1.57	0.00144442	0.834	0.313892
A0A1D5PNX5	Granulin precursor OS=Gallus gallus OX=9031 PE=3 SV=2	--	30.264	0.87975	0.87475	1.37133	0.994	0.906707	1.559	0.00104891	1.568	0.00333038
A0A3Q2U5V5	Ig-like domain-containing protein OS=Gallus gallus OX=9031 PE=4 SV=1	--	9.9678	0.87975	0.87	1.36833	0.989	0.888584	1.555	0.0245431	1.573	0.0326847
P27731	Transthyretin OS=Gallus gallus OX=9031 GN=TTR PE=1 SV=1	TTR	16.309	0.822	1.00225	1.27567	1.219	0.0403037	1.552	0.0038383	1.273	0.0171995
E1C1B4	Galactokinase 1(predicted) OS=Gallus gallus OX=9031 GN=GALK1 PE=3 SV=2	GALK1	41.595	0.88125	0.861	1.36733	0.977	0.685571	1.552	0.0113097	1.588	0.00990665
F1NI29	Enoyl-CoA hydratase OS=Gallus gallus OX=9031 GN=HADHA PE=3 SV=3	HADHA	82.986	0.857	0.93075	1.328	1.086	0.168021	1.55	0.00286767	1.427	0.016363
A0A1D5PWW6	Zinc finger AN1-type containing 2B(predicted) OS=Gallus gallus OX=9031 GN=LOC100858626 PE=4 SV=3	LOC100858626	51.748	0.798	1.019	1.228	1.277	0.00812662	1.539	0.0141072	1.205	0.0644266
A0A1L1RWG9	IF rod domain-containing protein OS=Gallus gallus OX=9031 GN=KRT24 PE=3 SV=2	KRT24	46.038	0.87575	0.8465	1.34733	0.967	0.704379	1.538	0.186042	1.592	0.229416
R4GG24	Aldo_ket_red domain-containing protein OS=Gallus gallus OX=9031 GN=AKR1E2 PE=3 SV=1	AKR1E2	35.808	0.777	1.11675	1.194	1.437	0.0232313	1.537	0.0362277	1.069	0.633436
F1NC38	Long-chain specific acyl-CoA dehydrogenase, mitochondrial OS=Gallus gallus OX=9031 GN=ACADL PE=3 SV=1	ACADL	47.873	0.8475	0.9525	1.302	1.124	0.0438552	1.536	0.00198682	1.367	0.00919554
P81476	Ribonuclease CL2 OS=Gallus gallus OX=9031 PE=1 SV=1	--	13.433	0.8545	1.0185	1.31	1.192	0.242827	1.533		1.286
A0A1L1RUM8	Peptidase S1 domain-containing protein OS=Gallus gallus OX=9031 GN=CTSG PE=4 SV=2	CTSG	27.082	0.8235	1.066	1.259	1.294	0.268403	1.529		1.181
Q5ZL43	1,2-dihydroxy-3-keto-5-methylthiopentene dioxygenase OS=Gallus gallus OX=9031 GN=ADI1 PE=2 SV=1	ADI1	21.674	0.82375	1.034	1.25933	1.255	0.0422512	1.529	0.00650914	1.218	0.0682677
Q5ZIY8	Ribonuclease inhibitor OS=Gallus gallus OX=9031 GN=RNH1 PE=1 SV=1	RNH1	49.863	0.875	0.8975	1.33767	1.026	0.850964	1.529	0.0388545	1.49	0.0654106
Q8UWG7	60S ribosomal protein L6 OS=Gallus gallus OX=9031 GN=RPL6 PE=2 SV=1	RPL6	33.923	0.70725	1.24375	1.078	1.759	0.000333653	1.524	0.0042337	0.867	0.0865064
A0A1D5PC99	Electron transfer flavoprotein subunit alpha OS=Gallus gallus OX=9031 GN=ETFA PE=3 SV=1	ETFA	34.217	0.84	0.96175	1.27967	1.145	0.00399795	1.523	0.00045121	1.331	0.00448028
Q5ZL56	Acyl-CoA dehydrogenase short chain(predicted) OS=Gallus gallus OX=9031 GN=ACADS PE=2 SV=1	ACADS	44.614	0.84125	0.9835	1.28033	1.169	0.0373609	1.522	0.00185711	1.302	0.00635628
E1BQP0	Protein phosphatase OS=Gallus gallus OX=9031 GN=PPTC7 PE=3 SV=4	PPTC7	27.13	0.8605	0.944	1.30667	1.097	0.264024	1.518	0.0112401	1.384	0.0341734
Q6IEC5	Putative ISG12(2) protein OS=Gallus gallus OX=9031 GN=ISG12(2) PE=2 SV=1	ISG12(2)	10.281	0.81175	1.0295	1.23167	1.268	0.280973	1.517	0.0409612	1.196	0.348127
A0A1L1RSZ1	Ribosomal protein L7 like 1(predicted) OS=Gallus gallus OX=9031 GN=RPL7L1 PE=3 SV=2	RPL7L1	26.264	0.81925	1.03525	1.241	1.264	0.0295107	1.515	0.00232329	1.199	0.132319
A0A1D5PUK4	Protein ADP-ribosylarginine hydrolase(predicted) OS=Gallus gallus OX=9031 GN=ADPRHL PE=3 SV=3	ADPRHL	38.411	0.8455	0.95975	1.28133	1.135	0.0560088	1.515	0.00791849	1.335	0.0317069
A0A3Q2TWT6	Pericentriolar material 1 protein OS=Gallus gallus OX=9031 GN=PCM1 PE=4 SV=1	PCM1	219.69	0.8425	0.921	1.2735	1.093	0.565425	1.512	0.137618	1.383	0.241665
A0A1D5PZS5	Mucin-5AC (Fragment)(predicted) OS=Gallus gallus OX=9031 PE=4 SV=2	--	373.02	0.8735	0.9855	1.321	1.128	0.486641	1.512		1.34
E1C4C6	Calponin-homology (CH) domain-containing protein OS=Gallus gallus OX=9031 GN=SMTNL2 PE=4 SV=1	SMTNL2	50.783	0.891	0.88125	1.347	0.989	0.833286	1.512	0.0168963	1.529	0.0136099
Q5ZLP2	Methylthioribulose-1-phosphate dehydratase OS=Gallus gallus OX=9031 GN=APIP PE=2 SV=1	APIP	26.821	0.814	1.0405	1.22933	1.278	0.00567979	1.51	0.00155897	1.181	0.0177716
F1NHI4	Sod_Cu domain-containing protein OS=Gallus gallus OX=9031 GN=SOD3 PE=4 SV=4	SOD3	34.133	0.85	0.9005	1.283	1.059	0.698808	1.509	0.143985	1.425	0.106019
A0A1L1S0X5	60S ribosomal protein L34 OS=Gallus gallus OX=9031 GN=RPL34 PE=3 SV=2	RPL34	13.306	0.72475	1.23875	1.093	1.709	3.06715e-05	1.508	0.0053372	0.882	0.16802
E1C5Y3	Rap-GAP domain-containing protein OS=Gallus gallus OX=9031 GN=RALGAPA1 PE=4 SV=4	RALGAPA1	237.45	0.705	1.2755	1.062	1.809	0.0900142	1.506	0.212387	0.833	0.539105
A0A3Q2TUG3	TGF_BETA_2 domain-containing protein OS=Gallus gallus OX=9031 GN=INHBE PE=3 SV=1	INHBE	38.128	0.87725	0.9055	1.31867	1.032	0.950947	1.503	0.0440067	1.456	0.135911
Q5ZLI7	UBC core domain-containing protein OS=Gallus gallus OX=9031 GN=UBE2H PE=2 SV=1	UBE2H	20.655	0.7895	1.0715	1.186	1.357	0.00808983	1.502	9.04767e-05	1.107	0.066789
A0A3Q3AAG5	Transcription elongation factor A3(predicted) OS=Gallus gallus OX=9031 GN=TCEA3 PE=3 SV=1	TCEA3	70.385	0.904	0.939	1.357	1.039	0.518591	1.501		1.445
A0A1D5P6S2	FAA_hydrolase domain-containing protein OS=Gallus gallus OX=9031 GN=FAHD2A PE=3 SV=2	FAHD2A	32.872	0.842	1.002	1.26033	1.19	0.570493	1.497	0.307595	1.258	0.594536
E1C0Q5	Acetyl-CoA acetyltransferase 1(predicted) OS=Gallus gallus OX=9031 GN=ACAT1 PE=3 SV=2	ACAT1	44.09	0.8735	0.9355	1.308	1.071	0.279217	1.497	0.00416397	1.398	0.0150013
E1C4M3	Cathepsin X OS=Gallus gallus OX=9031 GN=CTSZ PE=3 SV=1	CTSZ	33.853	0.84475	1.011	1.26133	1.197	0.00992839	1.493	0.00651486	1.248	0.0843597
F1NT28	Inorganic diphosphatase OS=Gallus gallus OX=9031 GN=PPA1 PE=3 SV=2	PPA1	32.637	0.87075	0.92825	1.30033	1.066	0.147831	1.493	0.00120598	1.401	0.00178634
D5M8S2	Maillard deglycase OS=Gallus gallus OX=9031 GN=DJ-1 PE=2 SV=1	DJ-1	19.931	0.82725	1.02575	1.234	1.24	0.0104243	1.492	0.00197975	1.203	0.0709481
F1NMF8	Teashirt zinc finger homeobox 3(predicted) OS=Gallus gallus OX=9031 GN=TSHZ3 PE=3 SV=3	TSHZ3	118.53	0.8655	1.0105	1.291	1.168	0.450689	1.492		1.278
Q6Q123	THRSP-like protein OS=Gallus gallus OX=9031 GN=MID1IP1 PE=2 SV=1	MID1IP1	17.726	0.94725	0.85025	1.411	0.898	0.192956	1.49	0.00263744	1.66	0.00417883
P40618	High mobility group protein B3 OS=Gallus gallus OX=9031 GN=HMGB3 PE=2 SV=3	HMGB3	23.057	0.81425	1.071	1.21033	1.315	0.00200073	1.486	0.000227022	1.13	0.0483673
A0A1D5PUX7	GPI ethanolamine phosphate transferase 2 (Fragment)(predicted) OS=Gallus gallus OX=9031 GN=PIGG PE=4 SV=2	PIGG	79.344	0.8585	1.0305	1.271	1.2	0.0712791	1.48		1.233
A0A3Q2U150	Acyl-CoA dehydrogenase medium chain(predicted) OS=Gallus gallus OX=9031 PE=4 SV=1	--	146.84	0.85325	0.9795	1.26167	1.148	0.052361	1.479	0.00562344	1.288	0.0398648
A0A3Q3AIA0	Ig-like domain-containing protein OS=Gallus gallus OX=9031 PE=4 SV=1	--	10.562	0.752	1.1945	1.109	1.588	0.323075	1.475	0.312458	0.928	0.872597
A0A1L1RRA5	Superoxide dismutase [Cu-Zn] OS=Gallus gallus OX=9031 GN=SOD1 PE=3 SV=2	SOD1	15.689	0.8535	0.99775	1.25867	1.169	0.0142473	1.475	0.00496149	1.262	0.0547434
E1BXI0	Gamma-butyrobetaine hydroxylase OS=Gallus gallus OX=9031 GN=BBOX1 PE=3 SV=2	BBOX1	49.425	0.921	0.83125	1.35733	0.903	0.279541	1.474	0.00951135	1.633	0.00635025
A0A1D5PE74	Fibrillar collagen NC1 domain-containing protein OS=Gallus gallus OX=9031 GN=COL5A1 PE=4 SV=2	COL5A1	184.18	0.90025	0.878	1.32567	0.975	0.80935	1.473	0.0386482	1.51	0.0722928
Q5ZIK2	PDZ domain-containing protein 11 OS=Gallus gallus OX=9031 GN=PDZD11 PE=2 SV=1	PDZD11	15.831	0.869	0.9825	1.27467	1.131	0.371518	1.467	0.0843033	1.297	0.158549
A0A1D5PWT4	Thioredoxin domain-containing protein OS=Gallus gallus OX=9031 GN=TXN2 PE=4 SV=1	TXN2	16.259	0.8865	0.9885	1.298	1.115	0.137714	1.464		1.313
A0A3Q2UDS8	Sulfiredoxin OS=Gallus gallus OX=9031 GN=SRXN1 PE=3 SV=1	SRXN1	16.275	0.941	0.8045	1.37433	0.855	0.287379	1.461	0.00768398	1.708	0.0175113
A0A3Q2TZX3	Nudix hydrolase domain-containing protein OS=Gallus gallus OX=9031 GN=NUDT15 PE=4 SV=1	NUDT15	18.06	0.863	0.99575	1.254	1.154	0.0164255	1.453	0.0149376	1.259	0.0745948
P84247	Histone H3.3 OS=Gallus gallus OX=9031 GN=H3-IX PE=1 SV=2	H3-IX	15.328	0.728	1.265	1.056	1.738	0.0529631	1.451		0.835
A0A3Q3ASF8	Dynein heavy chain 9, axonemal (Fragment)(predicted) OS=Gallus gallus OX=9031 PE=3 SV=1	--	91.242	0.914	0.944	1.323	1.033	0.716111	1.447		1.401
P08288	Histone H1.11R OS=Gallus gallus OX=9031 PE=3 SV=2	--	21.803	0.84125	1.02775	1.21567	1.222	0.00394693	1.445	0.0020194	1.183	0.0478731
A0A3Q2U0X4	C2 domain-containing protein OS=Gallus gallus OX=9031 PE=4 SV=1	--	57.018	0.7935	1.1585	1.146	1.46	0.0121356	1.444		0.989
A0A3Q2U4T4	F-box and WD repeat domain containing 5(predicted) OS=Gallus gallus OX=9031 GN=FBXW5 PE=4 SV=1	FBXW5	63.979	0.8675	1.0315	1.253	1.189	0.36238	1.444		1.215
P08250	Apolipoprotein A-I OS=Gallus gallus OX=9031 GN=APOA1 PE=1 SV=2	APOA1	30.68	0.896	0.92525	1.29333	1.033	0.604045	1.443	0.00415076	1.398	0.00117671
A0A3Q3B0H9	Dolichyl-phosphate-mannose--protein mannosyltransferase OS=Gallus gallus OX=9031 GN=TMTC1 PE=3 SV=1	TMTC1	102.48	0.799	1.095	1.1505	1.37	0.0902611	1.44	0.0722777	1.051	0.167439
F1NUY1	Protein kinase domain-containing protein OS=Gallus gallus OX=9031 GN=DAPK2 PE=3 SV=3	DAPK2	40.986	0.7305	1.275	1.051	1.745	0.503257	1.439	0.245102	0.824	0.896651
R4GMD9	Thioredoxin domain-containing protein 17 OS=Gallus gallus OX=9031 GN=TXNDC17 PE=4 SV=1	TXNDC17	14.228	0.885	0.9335	1.27167	1.055	0.534966	1.437	0.0160283	1.362	0.0364747
E1BWM3	Cor1 domain-containing protein OS=Gallus gallus OX=9031 GN=SYCP3 PE=4 SV=3	SYCP3	27.792	0.83	1.026	1.191	1.236	0.0736111	1.435	0.0712427	1.161	0.218925
A0A1D5PHZ5	Carboxypeptidase Q OS=Gallus gallus OX=9031 GN=CPQ PE=4 SV=2	CPQ	51.97	0.873	0.974	1.251	1.116	0.21544	1.433	0.0191997	1.284	0.04506
A0A1D5P3Y4	KOW domain-containing protein OS=Gallus gallus OX=9031 GN=MRPL24 PE=3 SV=1	MRPL24	24.995	0.903	0.9065	1.29433	1.004	0.896388	1.433	0.0210649	1.428	0.0073747
Q91955	Myotrophin OS=Gallus gallus OX=9031 GN=MTPN PE=3 SV=1	MTPN	12.886	0.8815	0.9575	1.26167	1.086	0.0438205	1.431	0.00023083	1.318	0.00222189
F1NLF7	RING-type domain-containing protein OS=Gallus gallus OX=9031 GN=RNF11 PE=4 SV=1	RNF11	17.416	0.933	0.912	1.334	0.977	0.877728	1.43		1.463
A0A1D5P1U2	Pyruvate dehydrogenase E1 component subunit beta OS=Gallus gallus OX=9031 GN=PDHB PE=4 SV=2	PDHB	38.877	0.8755	0.97425	1.24767	1.113	0.02124	1.425	0.000238279	1.281	0.00221073
A0A1D5PQN5	IF rod domain-containing protein OS=Gallus gallus OX=9031 GN=KRT7 PE=3 SV=1	KRT7	53.763	0.93	0.9625	1.325	1.035	0.940434	1.425		1.377
Q05423	Fatty acid-binding protein, brain OS=Gallus gallus OX=9031 GN=FABP7 PE=2 SV=2	FABP7	14.927	0.96625	0.7915	1.37733	0.819	0.355393	1.425	0.136056	1.74	0.0313201
F1P310	Ubiquinone biosynthesis protein OS=Gallus gallus OX=9031 GN=COQ9 PE=3 SV=3	COQ9	35.149	0.84375	1.019	1.20133	1.208	0.0269667	1.424	0.00311336	1.179	0.0900597
P21566	Cofilin-2 OS=Gallus gallus OX=9031 GN=CFL2 PE=1 SV=2	CFL2	18.661	0.8765	0.9815	1.247	1.12	0.119394	1.423	0.00595103	1.271	0.0382752
A0A3Q2U3V9	Putative LOC102086700(predicted) OS=Gallus gallus OX=9031 GN=LOC100858647 PE=3 SV=1	LOC100858647	12.421	0.8315	1.048	1.18167	1.26	0.196527	1.421	0.0625308	1.128	0.367843
A0A3Q2U5M7	Ribulose-phosphate 3-epimerase OS=Gallus gallus OX=9031 GN=RPEL1 PE=3 SV=1	RPEL1	37.028	0.846	1.03475	1.202	1.223	0.021095	1.421	0.00363	1.162	0.106639
F1P1P5	Frataxin intermediate form OS=Gallus gallus OX=9031 GN=FXN PE=3 SV=3	FXN	18.51	0.89875	0.92875	1.27067	1.033	0.566556	1.414	0.00209468	1.368	0.00731711
F1P3Q4	SWI/SNF related, matrix associated, actin dependent regulator of chromatin, subfamily a, member 1(predicted) OS=Gallus gallus OX=9031 GN=SMARCA1 PE=3 SV=3	SMARCA1	117.82	0.83075	1.0735	1.17267	1.292	0.0578832	1.412	0.00584202	1.092	0.484053
A0A1D5PNU2	Apolipoprotein H OS=Gallus gallus OX=9031 GN=APOH PE=4 SV=1	APOH	41.093	0.8755	0.97825	1.236	1.117	0.109501	1.412	0.00309332	1.263	0.00154779
A0A1L1RNR4	Kininogen 1(predicted) OS=Gallus gallus OX=9031 GN=KNG1 PE=4 SV=2	KNG1	62.02	0.88075	0.97675	1.244	1.109	0.492099	1.412	0.0150534	1.274	0.126247
A0A1D5P4E3	Phosphatase and actin regulator OS=Gallus gallus OX=9031 GN=PHACTR3 PE=3 SV=2	PHACTR3	62.017	0.897	0.9965	1.266	1.111	0.604217	1.411		1.27
A0A3Q2U8F2	Ig-like domain-containing protein OS=Gallus gallus OX=9031 PE=4 SV=1	--	10.222	0.90825	0.905	1.28167	0.996	0.888198	1.411	0.108669	1.416	0.0203994
E1BW57	Nudix hydrolase domain-containing protein OS=Gallus gallus OX=9031 GN=NUDT5 PE=3 SV=4	NUDT5	24.57	0.85475	1.01525	1.204	1.188	0.04834	1.409	0.00233187	1.186	0.100901
E1C4V1	ATP synthase-coupling factor 6, mitochondrial OS=Gallus gallus OX=9031 GN=ATP5J PE=3 SV=3	ATP5J	12.36	0.8805	0.95875	1.24067	1.089	0.137754	1.409	0.000215517	1.294	0.00794785
A0A3Q2U9M3	Ig-like domain-containing protein OS=Gallus gallus OX=9031 PE=4 SV=1	--	9.7115	0.87425	0.98025	1.23133	1.121	0.464297	1.408	0.0522849	1.256	0.241539
A0A1D5P2V1	Tetratricopeptide repeat protein 38 OS=Gallus gallus OX=9031 GN=TTC38L PE=3 SV=2	TTC38L	31.706	0.8945	0.9915	1.255	1.108	0.65262	1.403		1.266
A0A1I7Q419	40S ribosomal protein S12 OS=Gallus gallus OX=9031 GN=RPS12 PE=3 SV=1	RPS12	13.529	0.846	1.0135	1.1865	1.198	0.35245	1.402	0.0665534	1.171	0.347019
P02612	Myosin regulatory light chain 2, smooth muscle major isoform OS=Gallus gallus OX=9031 PE=1 SV=2	--	19.845	0.8935	0.9515	1.253	1.065	0.644097	1.402	0.111292	1.317	0.07131
A0A3Q3AKX3	Ig-like domain-containing protein OS=Gallus gallus OX=9031 PE=4 SV=1	--	10.508	0.79225	1.1605	1.10967	1.465	0.128457	1.401	0.149397	0.956	0.907087
P07031	Acylphosphatase-2 OS=Gallus gallus OX=9031 GN=ACYP2 PE=1 SV=2	ACYP2	11.409	0.8755	0.97075	1.22633	1.109	0.142582	1.401	0.00600971	1.263	0.00272941
A0A1D5PRI6	NEDD8 OS=Gallus gallus OX=9031 GN=NEDD8 PE=3 SV=2	NEDD8	9.591	0.8785	0.98	1.231	1.116	0.135054	1.401	0.0100032	1.256	0.0689261
F1NZ86	75 kDa glucose-regulated protein OS=Gallus gallus OX=9031 GN=HSPA9 PE=3 SV=1	HSPA9	73.161	0.8815	0.97475	1.23467	1.106	0.0202996	1.401	0.000169664	1.267	0.00160974
E1BT15	NEDD4-binding protein 2-like 1(predicted) OS=Gallus gallus OX=9031 GN=N4BP2L1 PE=4 SV=2	N4BP2L1	25.026	0.8285	1.0545	1.1595	1.273	0.0328549	1.4	0.00124172	1.1	0.157188
Q5ZK69	Proteasomal ATPase-associated factor 1 OS=Gallus gallus OX=9031 GN=PAAF1 PE=2 SV=1	PAAF1	42.373	0.852	0.9935	1.1925	1.166	0.207252	1.4	0.0430083	1.2	0.212507
F1NHL4	Cysteinylglycine-S-conjugate dipeptidase OS=Gallus gallus OX=9031 GN=LAP3 PE=3 SV=4	LAP3	58.451	0.883	0.95075	1.236	1.077	0.183689	1.4	0.000735671	1.3	0.00895858
A0A1D5PFM8	Mitochondrial ribosomal protein L32(predicted) OS=Gallus gallus OX=9031 GN=MRPL32 PE=3 SV=1	MRPL32	20.572	0.90425	0.9265	1.266	1.025	0.591772	1.4	0.00261995	1.366	0.00107097
E1BXR1	Prefoldin subunit 3 OS=Gallus gallus OX=9031 GN=LOC772071 PE=3 SV=3	LOC772071	18.737	0.888	0.97675	1.242	1.1	0.108718	1.399	0.00152768	1.272	0.0058367
A0A3Q2U3L5	NADB-LER4(predicted) OS=Gallus gallus OX=9031 GN=LOC101747680 PE=4 SV=1	LOC101747680	15.766	0.81025	1.142	1.13267	1.409	0.0827959	1.398	0.236782	0.992	0.878457
A0A1D5PKG1	AB hydrolase-1 domain-containing protein OS=Gallus gallus OX=9031 GN=ABHD4 PE=4 SV=2	ABHD4	43.793	0.86925	0.99875	1.21467	1.149	0.146227	1.397	0.0222276	1.216	0.0306652
A0A1L1RTR9	Mitochondrial ribosomal protein L12(predicted) OS=Gallus gallus OX=9031 GN=MRPL12 PE=3 SV=1	MRPL12	20.471	0.923	0.8865	1.28967	0.96	0.393139	1.397	0.00481466	1.455	0.000869521
A0A3Q2U7J0	Protein FAM136A OS=Gallus gallus OX=9031 PE=3 SV=1	--	107.83	0.897	0.9555	1.251	1.065	0.440647	1.395	0.000943756	1.309	0.0144186
F1NJF0	Complement component 1 Q subcomponent-binding protein, mitochondrial OS=Gallus gallus OX=9031 GN=C1QBP PE=3 SV=3	C1QBP	24.308	0.896	0.9555	1.24933	1.066	0.189239	1.394	0.000267827	1.308	0.00148211
F1NJ37	Myosin light chain, embryonic(predicted) OS=Gallus gallus OX=9031 GN=MYL4 PE=4 SV=2	MYL4	20.652	0.79125	1.16575	1.102	1.473	0.0323307	1.393	0.165322	0.945	0.661876
A0A3Q2UJX6	N-acetylglucosamine-6-phosphate deacetylase OS=Gallus gallus OX=9031 GN=AMDHD2 PE=3 SV=1	AMDHD2	40.63	0.936	0.935	1.302	0.999	0.985967	1.391		1.393
A0A1L1RWR0	Transthyretin OS=Gallus gallus OX=9031 GN=LOC112531842 PE=3 SV=2	LOC112531842	16.083	0.89675	0.95225	1.246	1.062	0.528789	1.389	0.0232989	1.308	0.0299285
F1P0W7	Mitochondrial pyruvate carrier OS=Gallus gallus OX=9031 GN=MPC1L PE=3 SV=4	MPC1L	12.406	0.878	1.0345	1.219	1.178	0.0275102	1.388		1.178
E1BX85	Glutathione-dependent dehydroascorbate reductase OS=Gallus gallus OX=9031 GN=GSTO2 PE=3 SV=1	GSTO2	27.223	0.93225	0.86725	1.29167	0.93	0.597237	1.386	0.0525162	1.489	0.0167015
P00940	Triosephosphate isomerase OS=Gallus gallus OX=9031 GN=TPI1 PE=1 SV=2	TPI1	26.62	0.8575	1.0205	1.18767	1.19	0.0142983	1.385	0.000701731	1.164	0.0401953
A0A1L1RR71	Delta-1-pyrroline-5-carboxylate synthase OS=Gallus gallus OX=9031 GN=ALDH18A1 PE=3 SV=1	ALDH18A1	87.386	0.88025	1.0015	1.21933	1.138	0.1493	1.385	0.0134583	1.218	0.00255419
E1C8W4	Ubiquitin carboxyl-terminal hydrolase OS=Gallus gallus OX=9031 GN=USP5 PE=3 SV=4	USP5	93.227	0.8855	0.922	1.2265	1.041	0.535235	1.385	0.0782283	1.33	0.12164
Q09121	Eukaryotic translation initiation factor 5A-1 OS=Gallus gallus OX=9031 GN=EIF5A1 PE=1 SV=3	EIF5A1	15.889	0.867	0.985	1.2	1.136	0.0607884	1.384	0.00296651	1.218	0.00817357
A0A1D5PEN4	WD_REPEATS_REGION domain-containing protein OS=Gallus gallus OX=9031 GN=STXBP5L PE=3 SV=1	STXBP5L	108.04	0.896	1.0075	1.24	1.124	0.412744	1.384		1.231
A0A1D5P6V5	Perilipin OS=Gallus gallus OX=9031 GN=PLIN4 PE=3 SV=1	PLIN4	45.388	0.93025	0.87525	1.28633	0.941	0.492424	1.383	0.0304926	1.47	0.0565128
A0A1D5P4Y0	Tubulin polymerization promoting protein(predicted) OS=Gallus gallus OX=9031 GN=TPPP PE=3 SV=1	TPPP	23.956	0.88825	0.9425	1.22633	1.061	0.26031	1.381	0.00428933	1.301	0.0126269
E1BQI7	[Heparan sulfate]-glucosamine N-sulfotransferase OS=Gallus gallus OX=9031 GN=NDST1 PE=3 SV=3	NDST1	100.89	0.855	1.005	1.1795	1.175	0.240442	1.38	0.0922374	1.174	0.199218
F1NV65	WD_REPEATS_REGION domain-containing protein OS=Gallus gallus OX=9031 GN=DMXL1 PE=4 SV=4	DMXL1	338	0.8675	1.0175	1.197	1.173	0.0736516	1.38	0.0155531	1.176	0.212794
A0A1D5PNG3	Eukaryotic translation initiation factor 6 OS=Gallus gallus OX=9031 GN=EIF6 PE=3 SV=1	EIF6	26.525	0.8935	0.9595	1.233	1.074	0.347128	1.38	0.0040376	1.285	0.00916176
Q90979	Transcription factor OS=Gallus gallus OX=9031 GN=IBR PE=3 SV=1	IBR	53.579	0.869	0.971	1.198	1.117	0.458905	1.379	0.0493994	1.234	0.237474
F1NT19	Superoxide dismutase OS=Gallus gallus OX=9031 GN=SOD2 PE=3 SV=1	SOD2	24.859	0.87675	0.9845	1.20867	1.123	0.0123325	1.379	0.00118784	1.228	0.0116206
A0A3Q3AHU9	Phosphohistidine phosphatase(predicted) OS=Gallus gallus OX=9031 GN=LOC424401 PE=3 SV=1	LOC424401	13.06	0.89225	0.96075	1.22933	1.077	0.496516	1.378	0.0283802	1.28	0.0839075
P23668	16 kDa beta-galactoside-binding lectin OS=Gallus gallus OX=9031 PE=1 SV=1	--	14.934	0.873	0.98125	1.20233	1.124	0.21805	1.377	0.0171701	1.225	0.0524968
E1C4J8	Interferon induced protein 35(predicted) OS=Gallus gallus OX=9031 GN=IFI35 PE=4 SV=4	IFI35	42.884	0.901	0.95175	1.24	1.056	0.417616	1.376	0.00073442	1.303	0.0129792
E1C2N4	Nucleolar autoantigen 36 OS=Gallus gallus OX=9031 GN=ZNF330 PE=3 SV=1	ZNF330	35.776	0.879	0.9955	1.20867	1.133	0.0565236	1.375	0.00411276	1.214	0.0048708
Q5ZM14	Na(+)/H(+) exchange regulatory cofactor NHE-RF1 OS=Gallus gallus OX=9031 GN=SLC9A3R1 PE=2 SV=1	SLC9A3R1	35.805	0.89025	0.9325	1.22433	1.047	0.367037	1.375	0.00133203	1.313	0.000597086
A0A1D5PRJ0	TPR_REGION domain-containing protein OS=Gallus gallus OX=9031 GN=TTC32 PE=4 SV=2	TTC32	16	0.905	0.994	1.244	1.098	0.339403	1.375		1.252
Q2I811	NK-lysin OS=Gallus gallus OX=9031 GN=GNLY PE=2 SV=1	GNLY	15.231	0.967	0.8885	1.33	0.919	0.709765	1.375		1.497
Q5ZL27	mRNA processing body assembly factor OS=Gallus gallus OX=9031 GN=LSM14A PE=2 SV=1	LSM14A	50.309	0.8595	0.998	1.181	1.161	0.182989	1.374	0.0278523	1.183	0.198121
Q5ZIK4	Protein yippee-like OS=Gallus gallus OX=9031 GN=YPEL5 PE=2 SV=1	YPEL5	13.841	0.879	0.99725	1.20733	1.135	0.0756648	1.374	0.00219822	1.211	0.0114777
A0A452J805	Tropomyosin beta chain OS=Gallus gallus OX=9031 GN=TPM2 PE=3 SV=1	TPM2	37.741	0.89425	0.959	1.22867	1.072	0.573589	1.374	0.0676549	1.281	0.158453
P41366	Vitelline membrane outer layer protein 1 OS=Gallus gallus OX=9031 GN=VMO1 PE=1 SV=1	VMO1	20.234	0.8625	0.991	1.1845	1.149	0.00669244	1.373	0.00541861	1.195	0.0134942
D0VX28	Cytochrome b-c1 complex subunit 6 OS=Gallus gallus OX=9031 GN=UQCRHL PE=1 SV=1	UQCRHL	9.04	0.876	1.00375	1.20267	1.146	0.194818	1.373	0.00985969	1.198	0.0984341
E1BXF4	Reticulocalbin-1(predicted) OS=Gallus gallus OX=9031 GN=RCN1 PE=4 SV=3	RCN1	37.873	0.8865	0.96775	1.21533	1.092	0.239971	1.371	0.00660238	1.256	0.0478663
E1BVP5	Aspartoacylase(predicted) OS=Gallus gallus OX=9031 GN=ASPA PE=3 SV=4	ASPA	40.923	0.90375	0.96325	1.239	1.066	0.12883	1.371	0.000492039	1.286	0.00245432
E1BW06	ACB domain-containing protein OS=Gallus gallus OX=9031 GN=ECI2 PE=4 SV=3	ECI2	44.414	0.8955	0.94275	1.227	1.053	0.609095	1.37	0.0774863	1.302	0.096589
F1NDH2	Angiotensin 1-10 OS=Gallus gallus OX=9031 GN=AGT PE=3 SV=2	AGT	51.346	0.89075	0.952	1.21933	1.069	0.462559	1.369	0.0490758	1.281	0.00970867
A0A3Q2TTC1	Collagen IV NC1 domain-containing protein OS=Gallus gallus OX=9031 GN=COL4A2 PE=4 SV=1	COL4A2	182.5	0.87675	0.97725	1.19867	1.115	0.560152	1.367	0.0330374	1.227	0.199864
A0A1D5PBU7	Secernin 2(predicted) OS=Gallus gallus OX=9031 GN=SCRN2 PE=3 SV=1	SCRN2	46.756	0.86625	1.00425	1.18367	1.159	0.0193443	1.366	0.000934031	1.179	0.0164031
A0A1D5PK48	Apolipoprotein C-III OS=Gallus gallus OX=9031 GN=APOC3 PE=3 SV=1	APOC3	10.26	0.87525	1.00525	1.19467	1.149	0.29997	1.365	0.0426867	1.188	0.12411
E1C043	Cytochrome c oxidase polypeptide Va OS=Gallus gallus OX=9031 GN=COX5A PE=3 SV=4	COX5A	15.968	0.9075	0.97	1.239	1.069	0.0323269	1.365	0.00261358	1.277	0.00660073
E1BUA6	CN hydrolase domain-containing protein OS=Gallus gallus OX=9031 GN=VNN1 PE=3 SV=4	VNN1	56.558	0.884	0.95825	1.20567	1.084	0.402123	1.364	0.00705112	1.258	0.0531541
A0A3Q3A4J0	Ketohexokinase(predicted) OS=Gallus gallus OX=9031 GN=KHK PE=4 SV=1	KHK	31.637	0.88525	1.0045	1.20733	1.135	0.000688373	1.364	0.00227143	1.202	0.0212537
Q6J211	E3 ubiquitin-protein ligase RNF114 OS=Gallus gallus OX=9031 GN=RNF114 PE=2 SV=1	RNF114	25.224	0.9705	0.8845	1.324	0.911	0.340681	1.364		1.497
A0A3Q2TVK1	Sep15_SelM domain-containing protein OS=Gallus gallus OX=9031 GN=SELENOM PE=3 SV=1	SELENOM	16.946	0.86375	1.03625	1.17633	1.2	0.0296214	1.362	0.0124937	1.135	0.0545674
R4GFY1	Mediator of RNA polymerase II transcription subunit 10 OS=Gallus gallus OX=9031 GN=MED10 PE=3 SV=2	MED10	16.783	0.8365	1.09425	1.13867	1.308	0.00733708	1.361	0.036935	1.041	0.775689
A0A3Q2TXL5	Four and a half LIM domains 1(predicted) OS=Gallus gallus OX=9031 GN=FHL1 PE=4 SV=1	FHL1	32.391	0.91275	0.9285	1.242	1.017	0.833985	1.361	0.614467	1.338	0.653142
A0A3Q3AV59	Ig-like domain-containing protein OS=Gallus gallus OX=9031 PE=4 SV=1	--	10.323	0.8055	1.1365	1.094	1.411	0.0942683	1.358	0.228439	0.963	0.799115
F1NY85	60S ribosomal protein L8 OS=Gallus gallus OX=9031 GN=MRPL2 PE=3 SV=2	MRPL2	31.71	0.8785	1.041	1.19333	1.185	0.160758	1.358	0.0410819	1.146	0.154106
A0A1L1RYE4	C-type lectin domain-containing protein OS=Gallus gallus OX=9031 GN=PGR2/3 PE=4 SV=1	PGR2/3	17.282	0.7865	1.206	1.067	1.533	0.197401	1.357		0.885
A0A3Q2UCP8	ACB domain-containing protein OS=Gallus gallus OX=9031 GN=ACBD7 PE=4 SV=1	ACBD7	9.5809	0.86875	1.0235	1.179	1.178	0.0968199	1.357	0.0893068	1.152	0.339567
F1N8X2	Lamin-L(III) (Fragment)(predicted) OS=Gallus gallus OX=9031 GN=LMINA PE=3 SV=4	LMINA	51.657	0.922	0.92925	1.25033	1.008	0.946105	1.356	0.0341336	1.346	0.0370115
P24032	Myosin regulatory light chain 2, smooth muscle minor isoform OS=Gallus gallus OX=9031 PE=2 SV=2	--	19.911	0.8975	0.9725	1.21633	1.084	0.546781	1.355	0.0156481	1.251	0.0945374
O42283	10 kDa heat shock protein, mitochondrial OS=Gallus gallus OX=9031 GN=HSPE1 PE=2 SV=1	HSPE1	11.083	0.8795	1.012	1.191	1.151	0.0847837	1.354	0.000876405	1.177	0.0793169
A0A1L1S091	Phosphatidylethanolamine-binding protein 1(predicted) OS=Gallus gallus OX=9031 GN=PEBP1 PE=3 SV=2	PEBP1	20.729	0.88075	1.015	1.19267	1.152	0.00808839	1.354	0.000527854	1.175	0.0143739
A0A1D5PG19	Succinyl-CoA:glutarate-CoA transferase(predicted) OS=Gallus gallus OX=9031 GN=SUGCT PE=3 SV=2	SUGCT	45.344	0.8605	1.04625	1.16433	1.216	0.0174048	1.353	0.00375469	1.113	0.206714
P41263	Retinol-binding protein 4 OS=Gallus gallus OX=9031 GN=RBP4 PE=1 SV=1	RBP4	22.515	0.88525	1.00575	1.19733	1.136	0.248175	1.353	0.0513031	1.19	0.0218291
A0A3Q3A521	JAKMIP_CC3 domain-containing protein OS=Gallus gallus OX=9031 GN=JAKMIP2 PE=3 SV=1	JAKMIP2	90.334	0.87125	1.02725	1.17767	1.179	0.0687646	1.352	0.0154631	1.146	0.0631908
F1NMS1	Mitochondrial transcription rescue factor 1(predicted) OS=Gallus gallus OX=9031 GN=C3H6ORF203 PE=4 SV=2	C3H6ORF203	26.514	0.87925	0.99625	1.18867	1.133	0.0983406	1.352	0.00593506	1.193	0.0508336
F1NWF3	FGE-sulfatase domain-containing protein OS=Gallus gallus OX=9031 GN=SUMF2 PE=3 SV=2	SUMF2	35.08	0.88775	0.9905	1.20033	1.116	0.169418	1.352	0.0224204	1.212	0.0128318
Q9PRL8	Acyl-CoA-binding protein OS=Gallus gallus OX=9031 GN=DBI PE=1 SV=1	DBI	9.6448	0.8635	1.0405	1.16633	1.205	0.00270596	1.351	0.00184117	1.121	0.0720213
E1BZE6	Heterogeneous nuclear ribonucleoprotein A3(predicted) OS=Gallus gallus OX=9031 GN=HNRNPA3 PE=4 SV=3	HNRNPA3	39.54	0.90675	0.9585	1.22367	1.057	0.947857	1.35	0.0768088	1.277	0.268897
A0A1D5P7X8	Dedicator of cytokinesis 8(predicted) OS=Gallus gallus OX=9031 GN=DOCK8 PE=3 SV=2	DOCK8	221.2	0.8445	1.0595	1.1395	1.255	0.291574	1.349	0.00116827	1.076	0.635333
Q5ZKL7	Bridging integrator 2 OS=Gallus gallus OX=9031 GN=BIN2 PE=2 SV=1	BIN2	51.179	0.8885	0.9485	1.1985	1.068	0.624237	1.349	0.0811291	1.264	0.11926
A0A1L1RQD3	HD domain-containing protein OS=Gallus gallus OX=9031 GN=LOC107056801 PE=4 SV=2	LOC107056801	20.66	0.896	0.974	1.20833	1.087	0.0911143	1.349	0.00587366	1.241	0.00545835
Q07883	Growth factor receptor-bound protein 2 OS=Gallus gallus OX=9031 GN=GRB2 PE=1 SV=1	GRB2	25.076	0.9365	0.9615	1.263	1.027	0.755468	1.349		1.314
Q98TF7	60S ribosomal protein L35 OS=Gallus gallus OX=9031 GN=RPL35 PE=2 SV=3	RPL35	14.551	0.8005	1.1835	1.078	1.478	0.00565057	1.347		0.911
F1NIX0	60S ribosomal protein L8 OS=Gallus gallus OX=9031 GN=RPL8 PE=3 SV=2	RPL8	28.022	0.815	1.15875	1.098	1.422	8.26237e-05	1.347	0.00304665	0.948	0.252418
A0A3Q3AUG8	Calumenin(predicted) OS=Gallus gallus OX=9031 GN=LOC107050717 PE=3 SV=1	LOC107050717	19.493	0.87775	1.007	1.18233	1.147	0.149261	1.347	0.00328044	1.174	0.15021
A0A1L1RZK1	Lactoylglutathione lyase OS=Gallus gallus OX=9031 GN=GLO1 PE=3 SV=2	GLO1	20.553	0.892	1.002	1.20133	1.123	0.0536535	1.347	0.0104008	1.199	0.0438062
P20763	Ig lambda chain C region OS=Gallus gallus OX=9031 PE=4 SV=1	--	11.361	0.8735	1.039	1.17533	1.189	0.25184	1.346	0.0968166	1.131	0.496577
A0A1D5NXY4	Barrier to autointegration factor 1(predicted) OS=Gallus gallus OX=9031 GN=BANF1 PE=4 SV=1	BANF1	10.057	0.85925	1.06625	1.156	1.241	0.0157377	1.345	0.0143701	1.084	0.297915
A0A1D5P8C3	AP_endonuc_2 domain-containing protein OS=Gallus gallus OX=9031 GN=HYI PE=4 SV=2	HYI	43.985	0.87725	1.01175	1.18033	1.153	0.0221185	1.345	0.010909	1.167	0.0580933
P18660	60S acidic ribosomal protein P1 OS=Gallus gallus OX=9031 GN=RPLP1 PE=3 SV=1	RPLP1	11.477	0.8835	0.9635	1.18867	1.091	0.0477784	1.345	0.000769846	1.234	0.000574908
F1NIK4	Ribosomal protein L36a like(predicted) OS=Gallus gallus OX=9031 GN=RPL36A PE=3 SV=4	RPL36A	12.285	0.78825	1.19225	1.05967	1.513	7.78347e-05	1.344	0.00335131	0.889	0.0378013
E1BVT3	Malate dehydrogenase OS=Gallus gallus OX=9031 GN=MDH2 PE=3 SV=3	MDH2	35.655	0.877	1.01325	1.17833	1.155	0.0371857	1.344	0.00045138	1.163	0.0509822
F1NBX1	Gluconolactonase OS=Gallus gallus OX=9031 GN=RGN PE=3 SV=1	RGN	33.215	0.81875	1.13425	1.09933	1.385	0.0272314	1.343	0.00955274	0.969	0.872406
A0A1D5P3I6	Peptidylprolyl isomerase OS=Gallus gallus OX=9031 GN=FKBP3 PE=4 SV=1	FKBP3	62.84	0.9325	0.954	1.25233	1.023	0.841626	1.343	0.0110343	1.313	0.0408609
F1NNS8	Thioredoxin domain-containing protein OS=Gallus gallus OX=9031 GN=PRDX4 PE=4 SV=3	PRDX4	29.634	0.87825	1.01325	1.179	1.154	0.000757584	1.342	0.00330302	1.164	0.0418565
F1NHT5	Fetuin B(predicted) OS=Gallus gallus OX=9031 GN=FETUB PE=4 SV=2	FETUB	44.137	0.83975	1.0875	1.125	1.295	0.0032661	1.34	0.00439865	1.034	0.434737
F1NVH2	Tubulin-specific chaperone A OS=Gallus gallus OX=9031 GN=TBCA PE=3 SV=1	TBCA	12.707	0.88575	1.01125	1.18733	1.142	0.150412	1.34	0.00627764	1.174	0.123158
F1NEL0	Calcium uniporter regulatory subunit MCUb OS=Gallus gallus OX=9031 GN=MCUB PE=3 SV=4	MCUB	45.789	0.9495	0.798	1.2725	0.84	0.604357	1.34	0.277547	1.595	0.149766
F1N857	J domain-containing protein OS=Gallus gallus OX=9031 GN=HSCB PE=3 SV=3	HSCB	26.62	0.8935	0.9885	1.19633	1.106	0.0247348	1.339	0.00252631	1.21	0.0271604
A0A1D5PLH7	Thioredoxin domain-containing protein OS=Gallus gallus OX=9031 GN=PRDX4 PE=4 SV=2	PRDX4	29.899	0.95225	0.86475	1.275	0.908	0.47451	1.339	0.0332809	1.474	0.0510284
Q5ZLQ3	WD_REPEATS_REGION domain-containing protein OS=Gallus gallus OX=9031 GN=AAMP PE=2 SV=1	AAMP	45.643	0.883	1.01225	1.18133	1.146	0.0900985	1.338	0.0221798	1.167	0.0254339
A0A1D5PCY8	Dynactin subunit 1 OS=Gallus gallus OX=9031 GN=DCTN1 PE=3 SV=2	DCTN1	146.62	0.883	1.01025	1.18167	1.144	0.265683	1.338	0.0239948	1.17	0.283447
A0A3Q2U554	Hydroxyacylglutathione hydrolase, mitochondrial OS=Gallus gallus OX=9031 GN=HAGH PE=3 SV=1	HAGH	33.435	0.87575	1.02475	1.167	1.17	0.075547	1.333	0.00192621	1.139	0.159347
P67966	Cysteine and glycine-rich protein 1 OS=Gallus gallus OX=9031 GN=CSRP1 PE=1 SV=2	CSRP1	20.385	0.9765	0.73775	1.30133	0.756	0.105939	1.333	0.0979905	1.764	0.0245512
F1NB64	Acetyl-CoA acyltransferase 1(predicted) OS=Gallus gallus OX=9031 GN=ACAA1 PE=3 SV=2	ACAA1	44.607	0.913	0.952	1.214	1.043	0.441062	1.33	0.0165136	1.275	0.0106722
P32429	60S ribosomal protein L7a OS=Gallus gallus OX=9031 GN=RPL7A PE=2 SV=2	RPL7A	29.999	0.795	1.18125	1.05633	1.486	0.00051784	1.329	0.00564101	0.894	0.0961928
F1P1W1	PPFIA binding protein 2(predicted) OS=Gallus gallus OX=9031 GN=PPFIBP2 PE=3 SV=4	PPFIBP2	105.18	0.858	1.0905	1.14	1.271	0.426227	1.329		1.045
F1NC46	U1-type domain-containing protein OS=Gallus gallus OX=9031 GN=SCAPER PE=4 SV=5	SCAPER	154.54	0.8855	0.97	1.1765	1.095	0.716018	1.329	0.290996	1.213	0.533454
A0A1D5PMD9	Carboxylic ester hydrolase OS=Gallus gallus OX=9031 GN=LOC769704 PE=3 SV=2	LOC769704	61.905	0.88675	1.02375	1.17867	1.154	0.00400576	1.329	0.00211513	1.151	0.0331469
E1C6N5	Acetyltransferase component of pyruvate dehydrogenase complex OS=Gallus gallus OX=9031 GN=DLAT PE=3 SV=1	DLAT	66.522	0.902	0.97625	1.19833	1.082	0.091033	1.329	0.000225296	1.227	0.00355522
A0A1D5NU37	Secernin 3(predicted) OS=Gallus gallus OX=9031 GN=SCRN3 PE=3 SV=2	SCRN3	46.816	0.92525	0.93725	1.23	1.013	0.912163	1.329	0.0499351	1.312	0.206455
F1NG43	CMD domain-containing protein OS=Gallus gallus OX=9031 GN=LOC768709 PE=4 SV=5	LOC768709	27.232	0.87525	0.99375	1.16233	1.135	0.0175416	1.328	0.0036723	1.17	0.0241126
R4GHN1	Arachidonate 5-lipoxygenase activating protein(predicted) OS=Gallus gallus OX=9031 GN=ALOX5AP PE=3 SV=1	ALOX5AP	17.906	0.8595	1.06325	1.14067	1.237	0.0765464	1.327	0.0148277	1.073	0.437615
Q5ZL37	Succinate--CoA ligase [GDP-forming] subunit beta, mitochondrial OS=Gallus gallus OX=9031 GN=SUCLG2 PE=2 SV=1	SUCLG2	46.76	0.9165	0.95675	1.216	1.044	0.267005	1.327	0.000778387	1.271	0.00615524
O57415	Ras-responsive element-binding protein 1 OS=Gallus gallus OX=9031 GN=RREB1 PE=2 SV=2	RREB1	178.39	0.831	1.1195	1.102	1.347	0.270996	1.326	0.336627	0.984	0.918204
A0A3Q2U1W1	DDB1 and CUL4 associated factor 8 (Fragment)(predicted) OS=Gallus gallus OX=9031 PE=4 SV=1	--	26.034	0.8595	1.0405	1.14	1.211	0.200353	1.326	0.141027	1.096	0.52447
F1NGJ4	PACT_coil_coil domain-containing protein OS=Gallus gallus OX=9031 GN=PCNT PE=4 SV=3	PCNT	405.81	0.918	0.945	1.217	1.029	0.467151	1.326	0.00944178	1.288	0.00649781
E1C039	Pleckstrin homology, MyTH4 and FERM domain containing H2(predicted) OS=Gallus gallus OX=9031 GN=PLEKHH2 PE=4 SV=2	PLEKHH2	168.92	0.9405	0.9545	1.247	1.015	0.816706	1.326		1.306
Q5ZLV2	Peptidyl-prolyl cis-trans isomerase-like 3 OS=Gallus gallus OX=9031 GN=PPIL3 PE=2 SV=1	PPIL3	18.051	0.878	0.996	1.163	1.134	0.618353	1.325	0.222818	1.168	0.566935
A0A1D5PZU7	Peptidyl-prolyl cis-trans isomerase OS=Gallus gallus OX=9031 GN=PIN1 PE=4 SV=1	PIN1	18.101	0.90325	0.94675	1.19667	1.048	0.523598	1.325	0.00390618	1.264	0.0196318
E1BRQ9	TFIIS N-terminal domain-containing protein OS=Gallus gallus OX=9031 GN=IWS1 PE=4 SV=2	IWS1	77.804	0.882	0.9925	1.1675	1.125	0.516609	1.324	0.0518906	1.176	0.312041
A0A1D5PYL3	Katanin p60 ATPase-containing subunit A-like 2 OS=Gallus gallus OX=9031 GN=KATNAL2 PE=3 SV=1	KATNAL2	60.215	0.90125	0.9835	1.19333	1.091	0.0477815	1.324	0.000958219	1.213	0.00325307
F1NBV0	Peroxiredoxin-6 OS=Gallus gallus OX=9031 GN=PRDX6 PE=3 SV=1	PRDX6	25.076	0.85925	1.06775	1.137	1.243	0.00275138	1.323	0.000404851	1.065	0.188923
A0A3Q2TYN8	Microtubule associated scaffold protein 1(predicted) OS=Gallus gallus OX=9031 GN=MTUS1 PE=3 SV=1	MTUS1	51.203	0.9105	1.007	1.205	1.106	0.201488	1.323		1.197
A0A1D5PH20	Protein SMG8 OS=Gallus gallus OX=9031 GN=SMG8 PE=3 SV=2	SMG8	71.642	0.951	0.94	1.258	0.988	0.892865	1.323		1.338
F1NLC7	Thioredoxin domain-containing protein 12 OS=Gallus gallus OX=9031 GN=TXNDC12 PE=4 SV=2	TXNDC12	18.562	0.9175	0.94925	1.21267	1.035	0.603189	1.322	0.0392159	1.277	0.0340208
P11183	Glycine cleavage system H protein, mitochondrial OS=Gallus gallus OX=9031 GN=GCSH PE=1 SV=2	GCSH	18.01	0.86675	1.037	1.14467	1.196	0.0105347	1.321	0.000156578	1.104	0.129417
F1NSB1	Alpha-aspartyl dipeptidase(predicted) OS=Gallus gallus OX=9031 GN=LOC424109 PE=3 SV=2	LOC424109	27.227	0.869	1.0275	1.14767	1.182	0.106364	1.321	0.0298765	1.117	0.238401
A0A1D5PYK0	Heat shock cognate 71 kDa protein OS=Gallus gallus OX=9031 GN=HSPA8 PE=3 SV=2	HSPA8	69.114	0.8935	1.0135	1.18033	1.134	0.151958	1.321	0.00545973	1.165	0.0858884
Q5ZLF0	Hsc70-interacting protein OS=Gallus gallus OX=9031 GN=ST13 PE=2 SV=1	ST13	40.158	0.9015	0.9585	1.191	1.063	0.402937	1.321	0.00716763	1.243	0.045986
A0A3Q2TXI8	Mediator complex subunit 28 OS=Gallus gallus OX=9031 GN=MED28 PE=3 SV=1	MED28	19.525	0.837	1.099	1.1045	1.313	0.00377593	1.32	0.021776	1.005	0.922827
A0A1D5PDA1	Enoyl-CoA hydratase 1(predicted) OS=Gallus gallus OX=9031 GN=ECH1 PE=4 SV=2	ECH1	56.388	0.878	1.0385	1.159	1.183	0.00302846	1.32	0.0121309	1.116	0.210109
A0A1D5PFS5	Maturin OS=Gallus gallus OX=9031 PE=3 SV=2	--	14.965	0.89025	1.00275	1.17533	1.126	0.262257	1.32	0.0777191	1.172	0.187174
A0A1D5P8B8	PKS_ER domain-containing protein OS=Gallus gallus OX=9031 GN=CRYZL1 PE=4 SV=1	CRYZL1	38.717	0.9205	0.99	1.214	1.076	0.43107	1.319		1.226
Q5ZJ00	55 kDa erythrocyte membrane protein OS=Gallus gallus OX=9031 GN=MPP1 PE=2 SV=1	MPP1	52.519	0.95375	0.8655	1.25733	0.907	0.0466785	1.318	0.00326396	1.453	0.000836833
A0A1D5PHB1	HEXIM P-TEFb complex subunit 1 OS=Gallus gallus OX=9031 PE=3 SV=3	--	32.816	0.91175	0.96625	1.201	1.06	0.439193	1.317	0.0243529	1.243	0.0562633
E1BSM1	[Heparan sulfate]-glucosamine N-sulfotransferase OS=Gallus gallus OX=9031 GN=NDST4 PE=3 SV=3	NDST4	100.71	0.8875	0.9805	1.168	1.105	0.152978	1.316	0.0510595	1.191	0.142325
A0A1D5P926	ANK_REP_REGION domain-containing protein OS=Gallus gallus OX=9031 GN=GIT1 PE=4 SV=2	GIT1	77.59	0.8915	0.969	1.173	1.087	0.323444	1.316	0.0891427	1.211	0.213174
F1NIK8	SAM domain-containing protein OS=Gallus gallus OX=9031 GN=STIM2 PE=4 SV=4	STIM2	83.079	0.906	1.016	1.192	1.121	0.41708	1.316		1.173
A0A3Q2U4P4	Ubiquitin carboxyl-terminal hydrolase OS=Gallus gallus OX=9031 GN=USP5 PE=3 SV=1	USP5	88.376	0.94	0.9405	1.236	1.001	0.996402	1.315		1.314
Q5ZJX7	Multivesicular body subunit 12A OS=Gallus gallus OX=9031 GN=MVB12A PE=2 SV=1	MVB12A	28.062	0.96725	0.857	1.27233	0.886	0.251804	1.315	0.0375243	1.485	0.0262152
A0A3Q2UH03	Ig-like domain-containing protein OS=Gallus gallus OX=9031 PE=4 SV=1	--	10.205	0.6715	1.43775	0.882	2.141	0.290084	1.313	0.36593	0.613	0.62163
E1BZH9	Hydroxyacyl-CoA dehydrogenase(predicted) OS=Gallus gallus OX=9031 GN=HADH PE=3 SV=1	HADH	34.421	0.89425	0.99825	1.17433	1.116	0.0821956	1.313	0.00480194	1.176	0.0563539
A0A1D5PL36	Acetyl-CoA acyltransferase 2(predicted) OS=Gallus gallus OX=9031 GN=ACAA2 PE=3 SV=2	ACAA2	44.293	0.8985	0.9915	1.17933	1.104	0.0548043	1.313	0.00879116	1.189	0.0636067
P13538	Myosin heavy chain, skeletal muscle, adult OS=Gallus gallus OX=9031 PE=1 SV=4	--	223.14	0.905	1.019	1.188	1.126	0.0649346	1.313		1.166
E1C1R8	Musashi RNA binding protein 2(predicted) OS=Gallus gallus OX=9031 GN=MSI2 PE=3 SV=2	MSI2	36.985	0.914	0.964	1.2	1.055	0.387618	1.313	0.00631276	1.245	0.00544584
A0A1L1RPR4	Aspartate aminotransferase OS=Gallus gallus OX=9031 GN=GOT2 PE=3 SV=2	GOT2	47.986	0.87525	1.03375	1.148	1.181	0.0164666	1.312	0.00249006	1.111	0.157225
E1C818	H/ACA ribonucleoprotein complex subunit OS=Gallus gallus OX=9031 GN=GAR1 PE=3 SV=4	GAR1	22.534	0.88675	0.99325	1.16333	1.12	0.138656	1.312	0.00679863	1.171	0.0384706
F1P4Q4	Cytoplasmic protein OS=Gallus gallus OX=9031 GN=NCK1 PE=4 SV=1	NCK1	42.999	0.9115	0.973	1.196	1.067	0.442494	1.312	0.205512	1.229	0.316446
A0A3Q3AL57	Beta-1,4-galactosyltransferase(predicted) OS=Gallus gallus OX=9031 GN=B4GALT1 PE=3 SV=1	B4GALT1	60.096	0.914	1.006	1.199	1.101	0.266516	1.312		1.192
A0A1D5PTE2	Dynactin subunit 2 OS=Gallus gallus OX=9031 GN=DCTN2 PE=3 SV=2	DCTN2	44.579	0.95125	0.92925	1.24767	0.977	0.697956	1.312	0.00414974	1.343	0.00975048
P31335	Bifunctional purine biosynthesis protein ATIC OS=Gallus gallus OX=9031 GN=ATIC PE=1 SV=1	ATIC	64.414	0.8765	1.0135	1.1495	1.156	0.761625	1.311	0.443329	1.134	0.757695
A0A3Q2UKA8	Ubiquitin-associated domain-containing protein 1 OS=Gallus gallus OX=9031 GN=UBAC1 PE=4 SV=1	UBAC1	41.749	0.90625	0.97825	1.18833	1.079	0.123486	1.311	0.0126024	1.215	0.0449554
A0A3Q2U3X0	LRRCT domain-containing protein OS=Gallus gallus OX=9031 GN=LOC101750889 PE=4 SV=1	LOC101750889	76.937	0.8475	1.08725	1.11	1.283	0.00748771	1.31	0.0231042	1.021	0.719244
F1NFS8	NADB-LER1 OS=Gallus gallus OX=9031 GN=LOC100857820 PE=2 SV=3	LOC100857820	27.387	0.85725	1.10975	1.123	1.295	0.073068	1.31	0.266741	1.012	0.934817
E1BUG9	CS domain-containing protein OS=Gallus gallus OX=9031 GN=NUDCD2 PE=4 SV=1	NUDCD2	17.8	0.88325	1.032	1.15667	1.168	0.0978435	1.31	0.00657142	1.121	0.300295
E1C0G0	Ubiquitin-like domain-containing protein OS=Gallus gallus OX=9031 GN=TBCEL PE=4 SV=1	TBCEL	48.33	0.903	0.994	1.18267	1.101	0.130723	1.31	0.00632546	1.19	0.0741695
A0A1D5PH14	Dynein light chain roadblock OS=Gallus gallus OX=9031 GN=DYNLRB1 PE=3 SV=2	DYNLRB1	10.78	0.91475	0.96175	1.19867	1.051	0.371069	1.31	0.00845142	1.246	0.0362358
A0A3Q2UEG8	A2M domain-containing protein OS=Gallus gallus OX=9031 PE=4 SV=1	--	16.869	0.834	1.1375	1.092	1.364	0.0664832	1.309		0.96
F1NG62	Nucleotide binding protein like(predicted) OS=Gallus gallus OX=9031 GN=NUBPL PE=3 SV=4	NUBPL	34.664	0.8635	1.046	1.13	1.211	0.0718883	1.309	0.0305942	1.08	0.257219
F1NIM4	Peptidylprolyl isomerase OS=Gallus gallus OX=9031 GN=FKBP4 PE=4 SV=1	FKBP4	50.445	0.899	0.988	1.177	1.099	0.166686	1.309	0.00471565	1.191	0.027892
Q5ZMH8	AFP-like domain-containing protein OS=Gallus gallus OX=9031 GN=NANS PE=2 SV=1	NANS	40.144	0.89975	0.984	1.178	1.094	0.0678253	1.309	0.00109975	1.197	0.0237821
F1NQI0	Aspartylglucosaminidase(predicted) OS=Gallus gallus OX=9031 GN=AGA PE=3 SV=1	AGA	36.604	0.90725	0.97225	1.18733	1.072	0.271227	1.309	0.0301362	1.221	0.0718042
P43347	Translationally-controlled tumor protein homolog OS=Gallus gallus OX=9031 GN=TPT1 PE=2 SV=1	TPT1	19.53	0.88175	1.022	1.15267	1.159	0.147843	1.307	0.00583834	1.128	0.18311
E1BS15	Acyl-CoA synthetase family member 2(predicted) OS=Gallus gallus OX=9031 GN=ACSF2 PE=3 SV=3	ACSF2	65.311	0.89925	1.00025	1.17467	1.112	0.314234	1.306	0.0748624	1.174	0.184006
E1BSK7	VOC domain-containing protein OS=Gallus gallus OX=9031 GN=MCEE PE=3 SV=3	MCEE	19.869	0.91125	0.95875	1.19	1.052	0.343528	1.306	0.0136851	1.241	0.00317204
Q5ZIE2	Eukaryotic translation initiation factor 4C OS=Gallus gallus OX=9031 GN=EIF1AX PE=2 SV=1	EIF1AX	16.442	0.93375	0.93175	1.21933	0.998	0.945405	1.306	0.00326522	1.309	0.00446277
A0A3Q2UMV5	DNA helicase OS=Gallus gallus OX=9031 GN=MCM3 PE=3 SV=1	MCM3	89.219	1.03	0.727	1.34467	0.706	0.0707352	1.306	0.222312	1.85	0.0285461
E1C837	WD_REPEATS_REGION domain-containing protein OS=Gallus gallus OX=9031 GN=STRN PE=4 SV=3	STRN	85.073	0.8915	0.976	1.1635	1.095	0.281067	1.305	0.206292	1.192	0.327715
A0A1L1RY04	ATP synthase subunit beta OS=Gallus gallus OX=9031 GN=ATP5B PE=3 SV=2	ATP5B	68.409	0.90175	0.99125	1.17633	1.099	0.0565522	1.305	0.0012988	1.187	0.0323493
A0A1D5PET4	Cytoplasmic polyadenylation element binding protein 4(predicted) OS=Gallus gallus OX=9031 GN=CPEB4 PE=3 SV=1	CPEB4	77.368	0.8885	0.988	1.1575	1.112	0.00950943	1.303	0.137218	1.172	0.291413
R4GIU0	Endonuclease G(predicted) OS=Gallus gallus OX=9031 GN=ENDOG PE=3 SV=3	ENDOG	22.176	0.91625	0.9715	1.19267	1.06	0.0895273	1.302	0.0117885	1.228	0.032855
Q2KN97	Cytospin-A OS=Gallus gallus OX=9031 GN=SPECC1L PE=2 SV=2	SPECC1L	124.91	0.95025	0.8935	1.23733	0.94	0.729474	1.302	0.273079	1.385	0.131298
A3R0S3	Growth factor receptor-bound protein 2 OS=Gallus gallus OX=9031 GN=GRB2 PE=2 SV=1	GRB2	25.177	0.895	0.9965	1.1645	1.113	0.258554	1.301	0.0655217	1.169	0.140166
Q5ZL83	Succinate--CoA ligase [ADP/GDP-forming] subunit alpha, mitochondrial OS=Gallus gallus OX=9031 GN=SUCLG1 PE=2 SV=1	SUCLG1	34.849	0.90975	0.983	1.18367	1.081	0.0876838	1.301	0.00199187	1.204	0.0217203
F1NM89	TatD DNase domain containing 3(predicted) OS=Gallus gallus OX=9031 GN=TATDN3 PE=3 SV=3	TATDN3	26.965	0.92525	0.96075	1.20367	1.038	0.5648	1.301	0.00957854	1.253	0.00669091
R4GJC4	dTMP kinase OS=Gallus gallus OX=9031 GN=CMPK2 PE=3 SV=3	CMPK2	24.705	0.96225	0.8705	1.252	0.905	0.421841	1.301	0.0883121	1.438	0.0395127
A0A1D5PTB3	GFO_IDH_MocA domain-containing protein OS=Gallus gallus OX=9031 GN=DHDH PE=4 SV=1	DHDH	42.606	0.844	1.03875	1.09733	1.231	0.103822	1.3	0.0857908	1.056	0.738021
F1NVV8	RWD domain-containing protein OS=Gallus gallus OX=9031 GN=RWDD1 PE=4 SV=2	RWDD1	27.982	0.91475	0.9805	1.18933	1.072	0.380937	1.3	0.0269108	1.213	0.0983398
A0A1D5NW93	ATP synthase F1 subunit delta OS=Gallus gallus OX=9031 GN=ATP5D PE=3 SV=2	ATP5D	16.817	0.92975	0.926	1.20867	0.996	0.910784	1.3	0.000991991	1.305	0.00097079
E1C843	Integrator complex subunit 12 OS=Gallus gallus OX=9031 GN=INTS12 PE=3 SV=3	INTS12	48.739	0.8945	1.042	1.162	1.165	0.349853	1.299		1.115
A0A1D5PUL8	Dihydrolipoamide acetyltransferase component of pyruvate dehydrogenase complex OS=Gallus gallus OX=9031 GN=PDHX PE=3 SV=2	PDHX	53.189	0.90825	0.95325	1.18	1.05	0.229195	1.299	0.00702868	1.238	0.00748995
E1BWS9	HYPK_UBA domain-containing protein OS=Gallus gallus OX=9031 GN=HYPK PE=4 SV=3	HYPK	14.111	0.925	0.95375	1.20167	1.031	0.778782	1.299	0.0104307	1.26	0.0712922
A0A3Q3AFL8	Protein phosphatase 1 regulatory subunit 22 OS=Gallus gallus OX=9031 GN=LRRCC1 PE=3 SV=1	LRRCC1	111.29	0.843	1.108	1.0945	1.314	0.0318596	1.298	0.156059	0.988	0.899271
E1C810	Ribosomal protein L37 OS=Gallus gallus OX=9031 GN=RPL37 PE=3 SV=1	RPL37	11.07	0.8675	1.05425	1.126	1.215	0.0277569	1.298	0.00293837	1.068	0.428823
A0A1D5PH07	AIR carboxylase OS=Gallus gallus OX=9031 GN=PAICS PE=3 SV=2	PAICS	93.958	0.91725	0.97075	1.18933	1.058	0.626893	1.297	0.0632499	1.225	0.168338
P67881	Cytochrome c OS=Gallus gallus OX=9031 GN=CYC PE=1 SV=2	CYC	11.71	0.9325	0.94725	1.20933	1.016	0.709661	1.297	3.46311e-05	1.277	0.00170445
Q5ZKU4	Integrator complex subunit 2 OS=Gallus gallus OX=9031 GN=INTS2 PE=2 SV=1	INTS2	132.88	0.951	0.9455	1.233	0.994	0.946875	1.297		1.304
A0A1D5PTS6	Protein-L-isoaspartate O-methyltransferase OS=Gallus gallus OX=9031 GN=PCMT1L PE=3 SV=2	PCMT1L	26.768	0.89625	1.01875	1.16167	1.137	0.0220687	1.296	0.00189838	1.14	0.0611822
A0A1D5PS08	c-Myc-binding protein(predicted) OS=Gallus gallus OX=9031 GN=MYCBP PE=3 SV=1	MYCBP	13.107	0.91325	0.969	1.18367	1.061	0.210781	1.296	0.00557544	1.222	0.0356816
A0A1D5NZY6	Adenosine kinase OS=Gallus gallus OX=9031 GN=ADK PE=3 SV=1	ADK	38.561	0.88075	1.0525	1.14033	1.195	0.00227599	1.295	0.00345394	1.083	0.237478
E1C230	Charged multivesicular body protein 3 isoform X4(predicted) OS=Gallus gallus OX=9031 GN=CHMP3 PE=3 SV=3	CHMP3	24.526	0.8825	1.0075	1.143	1.142	0.273668	1.295	0.0573812	1.134	0.256113
F1NY09	DUF1907 domain-containing protein OS=Gallus gallus OX=9031 GN=C1H11ORF54 PE=4 SV=2	C1H11ORF54	34.679	0.89625	1.01325	1.161	1.131	0.127205	1.295	0.00372573	1.146	0.142998
F1P4A5	TPR_REGION domain-containing protein OS=Gallus gallus OX=9031 GN=CDC16 PE=4 SV=3	CDC16	72.409	0.901	0.969	1.166	1.075	0.372806	1.294	0.0482753	1.203	0.102
A0A3Q2U0Q2	HMA domain-containing protein OS=Gallus gallus OX=9031 GN=RBP14L PE=4 SV=1	RBP14L	28.068	0.9315	0.92025	1.205	0.988	0.873927	1.294	0.0101375	1.309	0.00168435
A0A3Q2TUH0	Pyridoxal kinase OS=Gallus gallus OX=9031 GN=PDXK PE=3 SV=1	PDXK	34.958	0.89275	1.0015	1.15467	1.122	0.0208226	1.293	0.00449799	1.153	0.0555646
Q5ZL72	60 kDa heat shock protein, mitochondrial OS=Gallus gallus OX=9031 GN=HSPD1 PE=1 SV=1	HSPD1	60.972	0.897	0.991	1.16	1.105	0.0853189	1.293	0.00469806	1.171	0.0280351
A0A1D5NTZ7	Mitochondrial ribosomal protein L27(predicted) OS=Gallus gallus OX=9031 GN=MRPL27 PE=3 SV=1	MRPL27	15.048	0.91	0.9665	1.177	1.062	0.544861	1.293	0.0432033	1.218	0.139498
A0A1D5PKC2	dTMP kinase OS=Gallus gallus OX=9031 GN=DTYMK PE=3 SV=1	DTYMK	24.082	0.93325	0.948	1.20667	1.016	0.434256	1.293	0.000679953	1.273	0.000324963
F1NSS4	Acetyl-CoA C-myristoyltransferase OS=Gallus gallus OX=9031 GN=SCP2 PE=3 SV=3	SCP2	57.509	0.90825	0.978	1.17333	1.077	0.0083904	1.292	0.000765423	1.2	0.00184218
E1BWS2	NSF attachment protein gamma(predicted) OS=Gallus gallus OX=9031 GN=NAPG PE=3 SV=1	NAPG	35.066	0.88675	1.021	1.145	1.151	0.0460665	1.291	0.00576305	1.121	0.144027
A0A1L1RXA3	Ubiquitin carboxyl-terminal hydrolase OS=Gallus gallus OX=9031 GN=UCHL3 PE=3 SV=2	UCHL3	26.288	0.88875	1.04725	1.14767	1.178	0.000392735	1.291	0.000652156	1.096	0.0883279
E1C7A7	SMB domain-containing protein OS=Gallus gallus OX=9031 GN=VTN PE=4 SV=2	VTN	51.65	0.90925	0.9935	1.17367	1.093	0.158976	1.291	0.00749547	1.181	0.00676274
A0A3Q2TXL9	Stress induced phosphoprotein 1(predicted) OS=Gallus gallus OX=9031 GN=STIP1 PE=4 SV=1	STIP1	62.058	0.92375	0.958	1.19233	1.037	0.385021	1.291	0.00219375	1.245	0.00726376
R4GIL5	Metalloproteinase inhibitor 2 OS=Gallus gallus OX=9031 GN=TIMP2 PE=3 SV=1	TIMP2	24.184	0.97725	0.84575	1.262	0.865	0.329986	1.291	0.209513	1.492	0.0488287
A0A1L1RQQ0	2-phospho-D-glycerate hydro-lyase OS=Gallus gallus OX=9031 GN=ENO1 PE=3 SV=1	ENO1	47.332	0.87725	1.0405	1.13133	1.186	0.0348713	1.29	0.00162901	1.087	0.190793
Q5ZJX9	Proteasome subunit alpha type OS=Gallus gallus OX=9031 GN=PSMA5 PE=2 SV=1	PSMA5	26.447	0.91175	0.97475	1.176	1.069	0.15739	1.29	0.00167341	1.206	0.0258613
A0A1D5PK63	PX domain-containing protein OS=Gallus gallus OX=9031 GN=SNX12 PE=4 SV=1	SNX12	18.93	0.9145	0.975	1.18	1.066	0.0226415	1.29	0.000281383	1.21	0.00287538
A0A1D5P8P3	Collagen IV NC1 domain-containing protein OS=Gallus gallus OX=9031 GN=COL4A1 PE=4 SV=2	COL4A1	160.77	0.9185	0.9465	1.185	1.03	0.953974	1.29	0.0146388	1.252	0.153537
F1NIC5	Mitochondrial import inner membrane translocase subunit OS=Gallus gallus OX=9031 GN=TIMM8A PE=3 SV=3	TIMM8A	10.686	0.92175	0.9805	1.189	1.064	0.108733	1.29	0.00136266	1.213	0.00485779
F1NPA3	ARID domain-containing protein OS=Gallus gallus OX=9031 GN=ARID4A PE=4 SV=3	ARID4A	141.75	0.927	0.9055	1.1955	0.977	0.744925	1.29	0.283926	1.32	0.259413
A0A1D5P2Y6	PBX homeobox interacting protein 1(predicted) OS=Gallus gallus OX=9031 GN=PBXIP1 PE=4 SV=1	PBXIP1	67.263	0.934	0.919	1.204	0.984	0.953184	1.289	0.103927	1.31	0.0386833
A0A1D5NX25	Heterogeneous nuclear ribonucleoprotein A/B (Fragment)(predicted) OS=Gallus gallus OX=9031 GN=HNRNPAB PE=4 SV=1	HNRNPAB	39.267	0.94575	0.91525	1.219	0.968	0.510626	1.289	0.00580523	1.332	0.00296838
A0A1L1RK74	Exonuclease domain-containing protein OS=Gallus gallus OX=9031 GN=REXO2 PE=3 SV=2	REXO2	26.65	0.9505	0.957	1.225	1.007	0.828888	1.289		1.28
A0A1D5NY06	PABS domain-containing protein OS=Gallus gallus OX=9031 GN=SRM PE=3 SV=2	SRM	33.509	0.97	0.948	1.25	0.977	0.873922	1.289		1.319
Q5ZMJ0	Peptidyl-prolyl cis-trans isomerase OS=Gallus gallus OX=9031 GN=PPIF PE=2 SV=1	PPIF	21.707	0.8855	1.0365	1.14067	1.171	0.0122531	1.288	0.000131506	1.1	0.119379
A0A1L1S0P1	PIT 54(predicted) OS=Gallus gallus OX=9031 GN=PIT54 PE=4 SV=2	PIT54	50.847	0.932	0.93875	1.2	1.007	0.842361	1.288	0.117904	1.278	0.0116957
F1NGU0	Metabolism of cobalamin associated A(predicted) OS=Gallus gallus OX=9031 GN=MMAA PE=3 SV=2	MMAA	45.921	0.897	1.0425	1.154	1.162	0.195504	1.287		1.107
Q07460	Eukaryotic translation initiation factor 5A-2 OS=Gallus gallus OX=9031 GN=EIF5A2 PE=1 SV=3	EIF5A2	16.72	0.8975	0.99	1.15533	1.103	0.224494	1.287	0.00139333	1.167	0.0945269
F1NHH1	Cystatin domain-containing protein OS=Gallus gallus OX=9031 GN=CSTB PE=3 SV=2	CSTB	11.159	0.9415	0.944	1.21133	1.003	0.949349	1.287	0.0259674	1.283	0.0317576
A0A1D5PBY3	Thioredoxin domain-containing protein OS=Gallus gallus OX=9031 GN=PRDX3 PE=4 SV=2	PRDX3	25.761	0.907	1.00325	1.16667	1.106	0.0110791	1.286	0.0118466	1.163	0.0506438
Q90593	Endoplasmic reticulum chaperone BiP OS=Gallus gallus OX=9031 GN=HSPA5 PE=1 SV=1	HSPA5	72.018	0.914	0.9755	1.175	1.067	0.314814	1.286	0.00774467	1.205	0.0174504
Q5ZJJ9	Osteoclast-stimulating factor 1 OS=Gallus gallus OX=9031 GN=OSTF1 PE=2 SV=1	OSTF1	22.296	0.91425	0.97975	1.176	1.072	0.145571	1.286	0.000820925	1.2	0.00623227
E1C658	ATP synthase subunit d, mitochondrial OS=Gallus gallus OX=9031 GN=ATP5H PE=3 SV=3	ATP5H	18.343	0.918	0.9645	1.18033	1.051	0.0215138	1.286	0.000444275	1.224	0.000837002
A0A3Q2UM86	BPTI/Kunitz inhibitor domain-containing protein OS=Gallus gallus OX=9031 PE=4 SV=1	--	6.5726	0.9975	0.7395	1.283	0.741	0.364561	1.286	0.131984	1.735	0.157561
P11029	Acetyl-CoA carboxylase OS=Gallus gallus OX=9031 GN=ACAC PE=1 SV=1	ACAC	262.72	0.8405	1.11775	1.07967	1.33	0.0697945	1.285	0.206316	0.966	0.782645
A0A1D5P9Z1	Low molecular weight cytosolic acid phosphatase OS=Gallus gallus OX=9031 GN=ACP1 PE=3 SV=1	ACP1	18.085	0.8845	1.043	1.13667	1.179	0.0515211	1.285	0.00289392	1.09	0.302475
P32046	60S ribosomal protein L37a OS=Gallus gallus OX=9031 GN=RPL37A PE=3 SV=2	RPL37A	10.247	0.86025	1.07225	1.10467	1.246	0.000338171	1.284	0.00121257	1.03	0.287244
F1NDP5	Sulfurtransferase OS=Gallus gallus OX=9031 GN=TST PE=4 SV=3	TST	32.932	0.89375	1.02525	1.14733	1.147	0.0332061	1.284	0.01915	1.119	0.251166
A0A1D5P0U5	Calreticulin OS=Gallus gallus OX=9031 GN=CALR PE=3 SV=3	CALR	48.106	0.90375	1.00325	1.16033	1.11	0.240537	1.284	0.00684462	1.157	0.129367
A0A1D5PT73	Cytoplasmic polyadenylation element binding protein 2(predicted) OS=Gallus gallus OX=9031 GN=CPEB2 PE=4 SV=2	CPEB2	25.649	0.9115	1.024	1.17	1.123	0.19248	1.284		1.143
A0A1D5PML5	Kinesin-like protein OS=Gallus gallus OX=9031 GN=KIF3C PE=3 SV=1	KIF3C	84.801	0.89875	1.01525	1.15267	1.13	0.00518206	1.283	0.00621638	1.135	0.0872814
Z4YJB8	Actin-depolymerizing factor OS=Gallus gallus OX=9031 GN=DSTN PE=3 SV=2	DSTN	18.531	0.925	0.94475	1.187	1.021	0.768508	1.283	0.0134581	1.256	0.021335
P14731	Lamin-B1 OS=Gallus gallus OX=9031 GN=LMNB1 PE=2 SV=1	LMNB1	66.529	0.9275	0.8985	1.19	0.969	0.780435	1.283	0.294758	1.324	0.266309
Q5ZKG5	Low molecular weight phosphotyrosine protein phosphatase OS=Gallus gallus OX=9031 GN=ACP1 PE=2 SV=3	ACP1	18.196	0.9025	1.013	1.15667	1.122	0.331691	1.282	0.0157475	1.142	0.314703
Q5ZKF5	S-phase kinase-associated protein 1 OS=Gallus gallus OX=9031 GN=SKP1 PE=2 SV=1	SKP1	18.658	0.9035	1.005	1.15867	1.112	0.0749052	1.282	0.00954248	1.153	0.0970681
H9L0E7	TPR_REGION domain-containing protein OS=Gallus gallus OX=9031 GN=SGTA PE=3 SV=3	SGTA	32.265	0.91825	0.938	1.17733	1.022	0.473651	1.282	0.0313443	1.255	0.0380075
Q7T048	AH receptor-interacting protein OS=Gallus gallus OX=9031 GN=AIP PE=2 SV=1	AIP	37.509	0.949	0.9145	1.21633	0.964	0.85986	1.282	0.180012	1.33	0.0535903
A0A1D5PR40	60S ribosomal protein L17 OS=Gallus gallus OX=9031 GN=LOC107049046 PE=3 SV=1	LOC107049046	21.397	0.87075	1.059	1.11533	1.216	0.00075216	1.281	0.000199907	1.053	0.114949
A0A1D5PEY8	Lipocln_cytosolic_FA-bd_dom domain-containing protein OS=Gallus gallus OX=9031 GN=C8G PE=3 SV=2	C8G	22.303	0.91775	0.97625	1.17433	1.064	0.366935	1.28	0.0244364	1.203	0.025271
A0A1D5PRM3	39S ribosomal protein L9, mitochondrial OS=Gallus gallus OX=9031 GN=MRPL9 PE=3 SV=1	MRPL9	27.911	0.9415	0.934	1.20467	0.992	0.890752	1.28	0.00536029	1.29	0.000972673
A0A1D5P470	Glutathione S-transferase OS=Gallus gallus OX=9031 GN=LOC107050492 PE=3 SV=2	LOC107050492	25.449	0.872	1.064	1.11533	1.22	0.0870969	1.279	0.166206	1.048	0.82926
A0A1D5P8F9	Saposin B-type domain-containing protein OS=Gallus gallus OX=9031 GN=CNPY2 PE=3 SV=2	CNPY2	21.189	0.926	0.96	1.184	1.037	0.385542	1.279	0.00116483	1.233	0.00114995
A0A3Q2UGE4	Mitochondrial ribosomal protein L41(predicted) OS=Gallus gallus OX=9031 GN=MRPL41 PE=3 SV=1	MRPL41	15.188	0.9455	0.91075	1.209	0.963	0.531574	1.279	0.0171056	1.327	0.00773835
A0A1L1RXL9	Vimentin OS=Gallus gallus OX=9031 GN=VIM PE=3 SV=2	VIM	52.677	1.07025	0.63425	1.369	0.593	0.0766761	1.279	0.660374	2.158	0.0890234
Q5ZL20	Mitochondrial ribosomal protein S11(predicted) OS=Gallus gallus OX=9031 GN=MRPS11 PE=2 SV=1	MRPS11	19.41	0.873	1.0895	1.116	1.248	0.0203633	1.278		1.024
O93481	Chromobox protein (CHCB2) OS=Gallus gallus OX=9031 GN=CBX3 PE=2 SV=1	CBX3	19.777	0.90875	1.0035	1.16133	1.104	0.376569	1.278	0.15474	1.157	0.317759
A0A1L1RK55	GMP_PDE_delta domain-containing protein OS=Gallus gallus OX=9031 GN=UNC119B PE=3 SV=2	UNC119B	24.464	0.91225	0.99025	1.16567	1.086	0.192546	1.278	0.0266646	1.177	0.0343969
Q02960	Macrophage migration inhibitory factor OS=Gallus gallus OX=9031 GN=MIF PE=3 SV=3	MIF	12.484	0.91375	0.9705	1.16733	1.062	0.0915741	1.278	0.00986775	1.203	0.0272013
F1NWY7	Mitochondrial ribosomal protein L42(predicted) OS=Gallus gallus OX=9031 GN=MRPL42 PE=3 SV=2	MRPL42	17.088	0.9515	0.912	1.21633	0.958	0.302903	1.278	0.00546812	1.334	0.000896208
O73930	Pterin-4-alpha-carbinolamine dehydratase OS=Gallus gallus OX=9031 GN=PCBD1 PE=2 SV=3	PCBD1	11.997	0.91225	0.99075	1.165	1.086	0.0714103	1.277	0.0252446	1.176	0.079334
Q5ZIE1	Transcription initiation factor IIE subunit beta OS=Gallus gallus OX=9031 GN=GTF2E2 PE=2 SV=1	GTF2E2	32.995	0.92	0.9365	1.1745	1.018	0.572683	1.277	0.131194	1.254	0.142044
Q5ZL50	Profilin OS=Gallus gallus OX=9031 GN=PFN2 PE=2 SV=1	PFN2	15.046	0.904	0.987	1.15367	1.092	0.181069	1.276	0.00230351	1.169	0.0477781
Q5ZHL5	NFU1 iron-sulfur cluster scaffold homolog, mitochondrial OS=Gallus gallus OX=9031 GN=NFU1 PE=2 SV=1	NFU1	26.017	0.94425	0.934	1.205	0.989	0.777008	1.276	0.00178218	1.29	0.00344861
P15988	Collagen alpha-2(VI) chain OS=Gallus gallus OX=9031 GN=COL6A2 PE=2 SV=1	COL6A2	109.18	0.97075	0.8965	1.23767	0.924	0.681736	1.275	0.548217	1.381	0.407892
A0A1D5PV06	Protein disulfide-isomerase OS=Gallus gallus OX=9031 GN=P4HB PE=3 SV=2	P4HB	57.475	0.89775	1.0205	1.144	1.137	0.0681076	1.274	0.00150662	1.121	0.0891198
A0A3Q2U969	UDP-N-acetylglucosamine pyrophosphorylase 1 like 1(predicted) OS=Gallus gallus OX=9031 GN=UAP1L1 PE=4 SV=1	UAP1L1	52.27	0.921	0.9875	1.17333	1.072	0.343809	1.274	0.0535426	1.188	0.0618628
F1P2M6	Complement regulatory soluble protein(predicted) OS=Gallus gallus OX=9031 GN=LOC419851 PE=4 SV=1	LOC419851	79.429	0.865	1.0765	1.101	1.245	0.0523262	1.273	0.234886	1.023	0.995665
P01875	Ig mu chain C region OS=Gallus gallus OX=9031 PE=2 SV=2	--	48.173	0.91075	0.99925	1.15967	1.097	0.238747	1.273	0.022717	1.161	0.0342857
F1NVF3	Gc-globulin OS=Gallus gallus OX=9031 GN=GC PE=4 SV=1	GC	53.716	0.92025	0.98075	1.17167	1.066	0.272274	1.273	0.0105759	1.195	0.0148495
Q5ZLH8	UBC core domain-containing protein OS=Gallus gallus OX=9031 GN=UBE2G1 PE=2 SV=1	UBE2G1	19.509	0.92425	1.003	1.17633	1.085	0.164019	1.273	0.00237845	1.173	0.0233624
F1NYF5	WD_REPEATS_REGION domain-containing protein OS=Gallus gallus OX=9031 GN=PWP1 PE=4 SV=2	PWP1	55.703	0.92625	0.966	1.179	1.043	0.406738	1.273	0.014257	1.22	0.00794788
E1BTI7	SMB domain-containing protein OS=Gallus gallus OX=9031 GN=TINAG PE=3 SV=1	TINAG	52.753	0.932	0.946	1.186	1.015	0.997312	1.273	0.0984198	1.254	0.196249
E1BQ58	RRF domain-containing protein OS=Gallus gallus OX=9031 GN=MRRFP1 PE=3 SV=1	MRRFP1	28.567	0.914	0.968	1.1625	1.059	0.657694	1.272	0.177484	1.201	0.153306
A0A3Q2UBI9	Mitochondrial ribosomal protein L40(predicted) OS=Gallus gallus OX=9031 GN=MRPL40 PE=3 SV=1	MRPL40	33.205	0.92375	0.9635	1.175	1.043	0.409489	1.272	0.01091	1.22	0.0139153
F1N8G6	SMB domain-containing protein OS=Gallus gallus OX=9031 GN=TINAGL1 PE=3 SV=4	TINAGL1	51.681	0.946	0.938	1.203	0.992	0.908701	1.272	0.139869	1.283	0.168594
E1BQX1	DUF4097 domain-containing protein OS=Gallus gallus OX=9031 GN=FAM185A PE=4 SV=4	FAM185A	40.449	0.907	1.00825	1.15267	1.112	0.578524	1.271	0.0474873	1.143	0.31309
E1C9J2	Mesencephalic astrocyte derived neurotrophic factor(predicted) OS=Gallus gallus OX=9031 GN=MANF PE=3 SV=3	MANF	20.386	0.91325	0.984	1.16067	1.077	0.227078	1.271	0.0165665	1.18	0.0458884
F1NF64	Complement factor I(predicted) OS=Gallus gallus OX=9031 GN=CFI PE=4 SV=3	CFI	67.214	0.862	1.0795	1.095	1.252	0.07772	1.27	0.0056712	1.014	0.831271
A0A1D5PU39	LRRcap domain-containing protein OS=Gallus gallus OX=9031 GN=ANP32A PE=4 SV=2	ANP32A	31.513	0.93425	0.9495	1.18633	1.016	0.556215	1.27	0.00315483	1.249	0.00252819
F1NKG5	Dimethylargininase OS=Gallus gallus OX=9031 GN=DDAH1 PE=3 SV=3	DDAH1	34.323	0.9455	0.909	1.20067	0.961	0.660933	1.27	0.0567647	1.321	0.0965986
Q5ZL13	Nucleoside diphosphate-linked moiety X motif 19 OS=Gallus gallus OX=9031 GN=NUDT19 PE=2 SV=1	NUDT19	42.122	0.8495	1.1165	1.07833	1.314	0.064972	1.269	0.0992178	0.966	0.816543
P02752	Riboflavin-binding protein OS=Gallus gallus OX=9031 PE=1 SV=2	--	27.211	0.901	0.983	1.143	1.091	0.308533	1.269	0.020271	1.163	0.15589
D0EKR3	Peptidyl-prolyl cis-trans isomerase OS=Gallus gallus OX=9031 GN=PPIA PE=2 SV=1	PPIA	17.81	0.9125	0.99425	1.158	1.09	0.100526	1.269	0.00285833	1.165	0.0398803
A0A452J879	Non-specific serine/threonine protein kinase OS=Gallus gallus OX=9031 GN=STK11 PE=3 SV=1	STK11	48.161	0.887	1.023	1.125	1.153	0.100268	1.268	0.0454926	1.1	0.296655
A0A1D5PX32	Serine/arginine-rich splicing factor 7(predicted) OS=Gallus gallus OX=9031 GN=SRSF7L PE=4 SV=2	SRSF7L	28.751	0.9305	0.943	1.1795	1.013	0.935359	1.268	0.0792289	1.251	0.197176
Q9I882	Protein kinase C inhibitor OS=Gallus gallus OX=9031 GN=chPKCI PE=2 SV=1	chPKCI	13.759	0.8945	1.04075	1.133	1.163	0.0434485	1.267	0.00272034	1.089	0.196995
E1BS06	Ribosomal_L23eN domain-containing protein OS=Gallus gallus OX=9031 GN=RPL23A PE=3 SV=2	RPL23A	17.656	0.905	1.02925	1.14633	1.137	0.00448671	1.267	0.000124867	1.114	0.0189002
A0A1L1RW22	CTP:phosphoethanolamine cytidylyltransferase OS=Gallus gallus OX=9031 GN=PCYT2 PE=3 SV=2	PCYT2	24.375	0.91025	1.00175	1.153	1.101	0.311794	1.267	0.143047	1.151	0.308361
P08106	Heat shock 70 kDa protein OS=Gallus gallus OX=9031 PE=1 SV=1	--	69.75	0.92825	0.96725	1.17633	1.042	0.705215	1.267	0.25801	1.216	0.258033
F1NLL4	NTF2 domain-containing protein OS=Gallus gallus OX=9031 GN=NUTF2 PE=4 SV=3	NUTF2	14.403	0.92875	0.96475	1.17633	1.039	0.467161	1.267	0.00326195	1.219	0.0296516
P02259	Histone H5 OS=Gallus gallus OX=9031 PE=1 SV=2	--	20.733	0.75575	1.278	0.957	1.691	0.00256692	1.266	0.134667	0.749	0.108334
A0A1L1RTK6	Hydroxymethylbilane synthase OS=Gallus gallus OX=9031 GN=HMBS PE=3 SV=2	HMBS	37.109	0.90225	1.00625	1.14233	1.115	0.0456639	1.266	0.00290798	1.135	0.0468937
A0A1D5P338	Glutathione reductase OS=Gallus gallus OX=9031 GN=GSR PE=3 SV=1	GSR	50.415	0.9145	0.997	1.15733	1.09	0.218015	1.266	0.0160121	1.161	0.11941
A0A3Q2UDK9	C2H2-type domain-containing protein OS=Gallus gallus OX=9031 GN=GTF2H2 PE=4 SV=1	GTF2H2	41.329	0.9215	1.01	1.167	1.096	0.594704	1.266		1.155
A0A1D5PVF7	Transcription factor SOX-7(predicted) OS=Gallus gallus OX=9031 GN=SOX7 PE=4 SV=3	SOX7	41.215	0.9225	0.9335	1.168	1.012	0.817661	1.266	0.541071	1.251	0.563115
F1P4H4	Thioredoxin domain containing 5(predicted) OS=Gallus gallus OX=9031 GN=TXNDC5 PE=3 SV=1	TXNDC5	46.422	0.942	0.91075	1.193	0.967	0.654358	1.266	0.0375473	1.31	0.0166446
A0A1D5PVG1	Spectrin alpha chain, non-erythrocytic 1 OS=Gallus gallus OX=9031 GN=SPTAN1 PE=3 SV=2	SPTAN1	285.04	0.9465	0.9365	1.19867	0.989	0.830663	1.266	0.0140481	1.28	0.0204734
P07997	5-aminolevulinate synthase, nonspecific, mitochondrial OS=Gallus gallus OX=9031 GN=ALAS1 PE=2 SV=2	ALAS1	69.948	0.9585	0.9095	1.213	0.949	0.51088	1.266	0.0170829	1.334	0.00321055
F1P5B8	Vacuolar protein-sorting-associated protein 36 OS=Gallus gallus OX=9031 GN=VPS36 PE=3 SV=3	VPS36	59.973	0.89275	1.03975	1.12933	1.165	0.0331165	1.265	0.0152778	1.086	0.388315
Q5ZKQ7	Glucose-induced degradation protein 8 homolog OS=Gallus gallus OX=9031 GN=GID8 PE=2 SV=1	GID8	26.814	0.932	0.957	1.17933	1.027	0.670947	1.265	0.000672886	1.232	0.0212735
F1P586	Splicing factor SWAP(predicted) OS=Gallus gallus OX=9031 GN=SFSWAP PE=4 SV=3	SFSWAP	105.12	0.9735	0.929	1.231	0.954	0.112982	1.265		1.325
F7BYQ2	40S ribosomal protein S6 OS=Gallus gallus OX=9031 GN=RPS6 PE=3 SV=2	RPS6	28.682	0.848	1.155	1.072	1.362	0.0273304	1.264		0.928
F1NQ69	Molybdenum cofactor sulfurase OS=Gallus gallus OX=9031 GN=MOCOS PE=3 SV=4	MOCOS	96.957	0.88125	1.0565	1.11433	1.199	0.193172	1.264	0.14263	1.055	0.542891
Q5ZHR7	Clathrin light chain OS=Gallus gallus OX=9031 GN=CLTA PE=2 SV=1	CLTA	23.76	0.94075	0.94525	1.189	1.005	0.964745	1.264	0.0212338	1.258	0.043811
A0A1D5PI10	FERM domain-containing protein OS=Gallus gallus OX=9031 GN=EPB41L3 PE=4 SV=2	EPB41L3	125.84	0.904	0.991	1.142	1.096	0.689118	1.263	0.0045366	1.152	0.452785
F1P371	PITH domain-containing protein OS=Gallus gallus OX=9031 GN=PITHD1 PE=4 SV=3	PITHD1	23.191	0.92375	0.975	1.16633	1.055	0.13121	1.263	0.00147573	1.196	0.0121539
E1BXE9	Prefoldin subunit 6-like protein (Fragment)(predicted) OS=Gallus gallus OX=9031 PE=4 SV=3	--	60.646	0.9275	0.928	1.1715	1.001	0.933932	1.263	0.0617952	1.262	0.344015
A0A1D5PUI6	Cytochrome c oxidase polypeptide Vb OS=Gallus gallus OX=9031 GN=LOC107049545 PE=3 SV=2	LOC107049545	13.984	0.94	0.95	1.18733	1.011	0.635124	1.263	0.00285415	1.25	0.00269873
A0A1L1RKA9	Histidine-rich glycoprotein(predicted) OS=Gallus gallus OX=9031 GN=HRG PE=4 SV=2	HRG	83.928	0.942	0.896	1.19	0.951	0.95184	1.263	0.420238	1.328	0.0957233
F1NSM1	Nudix hydrolase domain-containing protein OS=Gallus gallus OX=9031 GN=NUDT9 PE=4 SV=4	NUDT9	40.085	0.89075	1.045	1.12433	1.173	0.087714	1.262	0.053478	1.076	0.220697
F1NQ53	Signal recognition particle 19(predicted) OS=Gallus gallus OX=9031 GN=SRP19 PE=3 SV=3	SRP19	16.099	0.902	1.01075	1.13833	1.121	0.0139864	1.262	2.04398e-05	1.126	0.0205247
Q5XNV3	Cytoplasmic activation-proliferation-associated protein 1 OS=Gallus gallus OX=9031 GN=CAPRIN1 PE=2 SV=1	CAPRIN1	77.987	0.935	0.9525	1.18	1.019	0.826442	1.262	0.019786	1.239	0.0362281
P24479	Protein S100-A11 OS=Gallus gallus OX=9031 GN=S100A11 PE=1 SV=2	S100A11	11.413	0.98525	0.85875	1.243	0.872	0.447357	1.262	0.20381	1.447	0.0210274
A0A1D5P8J3	LUC7 like(predicted) OS=Gallus gallus OX=9031 GN=LUC7L PE=3 SV=2	LUC7L	32.649	0.9015	0.9955	1.137	1.104	0.471422	1.261	0.103567	1.142	0.22598
Q5ZK19	Dynactin subunit 3(predicted) OS=Gallus gallus OX=9031 GN=DCTN3 PE=2 SV=1	DCTN3	21.049	0.9295	0.97275	1.172	1.047	0.464295	1.261	0.0217768	1.205	0.0217585
A0A1D5PAY6	Anamorsin OS=Gallus gallus OX=9031 GN=CIAPIN1 PE=3 SV=2	CIAPIN1	34.646	0.93375	0.95925	1.17733	1.027	0.623441	1.261	0.00542212	1.227	0.00453711
F1NJ73	Adenylate kinase 2, mitochondrial OS=Gallus gallus OX=9031 GN=AK2 PE=3 SV=4	AK2	26.156	0.9375	0.938	1.18133	1.001	0.981956	1.26	0.00498322	1.259	0.0042974
A0A1D5PRN9	Ribose-5-phosphate isomerase OS=Gallus gallus OX=9031 GN=RPIA PE=3 SV=2	RPIA	35.951	0.89975	1.035	1.133	1.15	0.068844	1.259	0.00199955	1.095	0.211549
F1NU52	Ligand of Numb protein X 2-like(predicted) OS=Gallus gallus OX=9031 GN=LOC422320 PE=4 SV=2	LOC422320	75.324	0.88875	1.0525	1.11767	1.184	0.0576177	1.258	0.0136298	1.062	0.346989
F1NCP6	BLOC-1-related complex subunit 7 OS=Gallus gallus OX=9031 GN=BORCS7 PE=3 SV=3	BORCS7	11.516	0.91425	0.99375	1.15033	1.087	0.140096	1.258	0.0620763	1.158	0.238793
A0A1D5PI23	Dual specificity protein phosphatase OS=Gallus gallus OX=9031 GN=DUSP3 PE=3 SV=1	DUSP3	20.694	0.88175	1.066	1.108	1.209	0.0447725	1.257	0.10153	1.039	0.76579
F1NII4	Notchless protein homolog 1 OS=Gallus gallus OX=9031 GN=NLE1 PE=4 SV=4	NLE1	53.467	0.91225	0.99475	1.147	1.09	0.244989	1.257	0.123902	1.153	0.285092
E1C745	Protein MEF2BNB(predicted) OS=Gallus gallus OX=9031 GN=BORCS8 PE=3 SV=1	BORCS8	13.537	0.94025	0.9445	1.18167	1.005	0.873813	1.257	0.113146	1.251	0.108268
F1P241	CRK like proto-oncogene, adaptor protein(predicted) OS=Gallus gallus OX=9031 GN=CRKL PE=4 SV=3	CRKL	21.148	0.94	0.957	1.182	1.018	0.768507	1.257	0.0327531	1.235	0.00652571
P19596	Fibroblast growth factor 1 OS=Gallus gallus OX=9031 GN=FGF1 PE=1 SV=2	FGF1	17.321	0.8055	1.225	1.012	1.521	0.257128	1.256	0.354026	0.826	0.440617
A0A3Q3AVL7	Thioredoxin-disulfide reductase OS=Gallus gallus OX=9031 GN=TXNRD2 PE=3 SV=1	TXNRD2	55.584	0.91825	0.991	1.153	1.079	0.0537525	1.256	0.000138113	1.163	0.00574033
P28337	Aminomethyltransferase, mitochondrial OS=Gallus gallus OX=9031 GN=AMT PE=1 SV=2	AMT	42.058	0.93375	0.98325	1.17267	1.053	0.138149	1.256	0.00684269	1.193	0.0179888
A0A1L1RVU7	Tropomyosin alpha-3 chain isoform A(predicted) OS=Gallus gallus OX=9031 GN=TPM3 PE=3 SV=1	TPM3	29.022	0.9395	0.92875	1.17967	0.989	0.852088	1.256	0.0268785	1.27	0.060446
Q5ZIR8	Mitochondrial import inner membrane translocase subunit Tim9 OS=Gallus gallus OX=9031 GN=TIMM9 PE=3 SV=1	TIMM9	10.483	0.949	0.92775	1.19167	0.978	0.631967	1.256	0.027828	1.284	0.0284731
F1P2E9	Myopalladin(predicted) OS=Gallus gallus OX=9031 GN=MYPN PE=4 SV=5	MYPN	109.52	0.88	1.0435	1.104	1.186	0.279053	1.255	0.400098	1.058	0.828721
A0A3Q3APB3	DUF3421 domain-containing protein(predicted) OS=Gallus gallus OX=9031 GN=LOC101748084 PE=4 SV=1	LOC101748084	23.87	0.9265	0.9745	1.16233	1.052	0.523299	1.255	0.00206175	1.193	0.0543736
A0A1D5PYK1	GRIP domain-containing protein OS=Gallus gallus OX=9031 GN=GOLGA4 PE=4 SV=2	GOLGA4	259.95	0.932	0.9715	1.16967	1.042	0.329558	1.255	0.00185016	1.204	0.0195044
A0A1D5PWG8	14 kDa phosphohistidine phosphatase OS=Gallus gallus OX=9031 GN=PHPT1 PE=3 SV=1	PHPT1	13.83	0.93	0.95575	1.16667	1.028	0.531551	1.254	0.0134723	1.221	0.0388227
A0A3Q2U481	LIM domain binding 3 OS=Gallus gallus OX=9031 PE=4 SV=1	--	30.012	0.93175	0.96875	1.16833	1.04	0.499924	1.254	0.0343647	1.206	0.0102667
F1NGH4	Death inducer-obliterator 1 OS=Gallus gallus OX=9031 PE=4 SV=1	--	73.093	0.9615	0.953	1.206	0.991	0.875054	1.254		1.265
A0A3Q2U0J0	RRM domain-containing protein OS=Gallus gallus OX=9031 GN=MSI1 PE=3 SV=1	MSI1	40.693	0.87225	1.0875	1.093	1.247	0.0487932	1.253	0.10068	1.005	0.978167
A0A1L1RLL0	TRASH domain-containing protein OS=Gallus gallus OX=9031 GN=RPL24 PE=3 SV=2	RPL24	17.688	0.82325	1.19125	1.03067	1.447	0.000208335	1.252	0.00618084	0.865	0.00694898
F1NRX4	Late endosomal/lysosomal adaptor and MAPK and MTOR activator 5 OS=Gallus gallus OX=9031 GN=LAMTOR5 PE=3 SV=2	LAMTOR5	9.5157	0.94675	0.941	1.18533	0.994	0.883517	1.252	0.00274779	1.26	0.00611229
A0A3Q2TZS5	Formin-binding protein 1-like OS=Gallus gallus OX=9031 GN=FNBP1L PE=3 SV=1	FNBP1L	63.789	0.9835	0.8615	1.231	0.876	0.0746304	1.252	0.212747	1.429	0.0609197
F1NX22	Collagen alpha-1(XII) chain OS=Gallus gallus OX=9031 GN=COL12A1 PE=4 SV=4	COL12A1	333.51	0.99275	0.83675	1.24333	0.843	0.288832	1.252	0.292432	1.486	0.142913
F1NL99	6-pyruvoyl tetrahydrobiopterin synthase OS=Gallus gallus OX=9031 GN=PTS PE=3 SV=2	PTS	16.749	0.91525	1.00375	1.14467	1.097	0.10501	1.251	0.00509171	1.14	0.0516314
A0A1L1RJT5	40S ribosomal protein S30 OS=Gallus gallus OX=9031 GN=FAU PE=3 SV=1	FAU	10.155	0.897	1.03875	1.12167	1.158	0.169077	1.25	0.0126689	1.08	0.470718
A0A1L1RPV2	Ig-like domain-containing protein OS=Gallus gallus OX=9031 PE=4 SV=2	--	53.458	0.92	1.023	1.15	1.112	0.486506	1.25		1.124
A0A3Q2TW86	CCR4-NOT transcription complex subunit 4 isoform A(predicted) OS=Gallus gallus OX=9031 GN=CNOT4 PE=4 SV=1	CNOT4	76.081	0.92275	0.98375	1.15367	1.066	0.25615	1.25	0.0128361	1.173	0.0897589
A0A1D5PM62	DUF1794 domain-containing protein OS=Gallus gallus OX=9031 GN=THAP4 PE=4 SV=2	THAP4	17.676	0.9565	0.8755	1.196	0.915	0.523533	1.25	0.164361	1.366	0.17045
A0A1D5PFW3	Splicing regulatory glutamic acid and lysine rich protein 1 OS=Gallus gallus OX=9031 PE=4 SV=2	--	26.772	0.9245	0.98525	1.15433	1.066	0.0611025	1.249	0.00286951	1.172	0.00929049
A0A1D5PMQ3	DNA helicase OS=Gallus gallus OX=9031 GN=CHD2 PE=4 SV=1	CHD2	212.83	0.848	1.13425	1.05867	1.338	0.0245733	1.248	0.0765498	0.933	0.382444
A0A3Q2U1F0	Methyltransferase like 27 OS=Gallus gallus OX=9031 PE=4 SV=1	--	25.265	0.91	0.99	1.13533	1.088	0.121333	1.248	0.0136371	1.147	0.0410859
Q5ZKE7	UMP-CMP kinase OS=Gallus gallus OX=9031 GN=CMPK PE=2 SV=1	CMPK	22.172	0.91775	0.993	1.14533	1.082	0.0938333	1.248	0.000545153	1.153	0.0284675
A0A3Q2UD90	Prostaglandin E synthase 3 OS=Gallus gallus OX=9031 GN=PTGES3 PE=4 SV=1	PTGES3	23.402	0.9405	0.964	1.174	1.025	0.467808	1.248	0.0043416	1.218	0.00801417
A0A1D5PKH3	G-rich RNA sequence binding factor 1(predicted) OS=Gallus gallus OX=9031 GN=GRSF1 PE=4 SV=2	GRSF1	52.103	0.942	0.9785	1.17533	1.039	0.140888	1.248	0.0013232	1.201	0.00498783
F1NHW3	Enhancer of rudimentary homolog OS=Gallus gallus OX=9031 GN=ERH PE=3 SV=1	ERH	12.289	0.9445	0.94725	1.17867	1.003	0.984595	1.248	0.00075893	1.244	0.00958629
R4GGJ6	Migration and invasion enhancer 1(predicted) OS=Gallus gallus OX=9031 GN=MIEN1 PE=4 SV=2	MIEN1	13.28	0.92325	0.99125	1.15167	1.074	0.18639	1.247	0.0103004	1.162	0.0639164
A0A1D5PQE1	Aspartyl aminopeptidase OS=Gallus gallus OX=9031 GN=DNPEP PE=3 SV=2	DNPEP	55.855	0.92875	0.9655	1.15833	1.04	0.415944	1.247	0.0339668	1.2	0.0844585
A0A1L1RZU5	GrpE protein homolog OS=Gallus gallus OX=9031 GN=GRPEL1 PE=3 SV=2	GRPEL1	26.527	0.9455	0.94325	1.17867	0.998	0.959293	1.247	0.0242812	1.25	0.0181356
A0A1L1RRP0	Rhodanese domain-containing protein OS=Gallus gallus OX=9031 GN=LOC421792 PE=4 SV=2	LOC421792	17.445	0.979	0.8705	1.221	0.889	0.210943	1.247	0.234303	1.403	0.109269
P10184	Ovoinhibitor OS=Gallus gallus OX=9031 GN=SPINK5 PE=1 SV=3	SPINK5	57.004	0.9395	0.95525	1.17067	1.017	0.917404	1.246	0.071957	1.226	0.157307
F1P1R3	ANK_REP_REGION domain-containing protein OS=Gallus gallus OX=9031 GN=PSMD10 PE=4 SV=3	PSMD10	24.007	0.9425	0.96175	1.174	1.02	0.673959	1.246	0.00611454	1.221	0.0135119
P70081	Histone H4 type VIII OS=Gallus gallus OX=9031 GN=H4-VIII PE=3 SV=3	H4-VIII	11.439	0.8055	1.222	1.003	1.517	0.000637074	1.245	0.0170662	0.821	0.0500827
F1NUU6	Choline-specific glycerophosphodiester phosphodiesterase OS=Gallus gallus OX=9031 GN=ENPP6 PE=3 SV=3	ENPP6	49.302	0.91325	1.003	1.13733	1.098	0.282661	1.245	0.363382	1.134	0.653746
F1P4G0	Methionine aminopeptidase 2 OS=Gallus gallus OX=9031 GN=METAP2 PE=3 SV=2	METAP2	53.006	0.92125	0.99175	1.14667	1.077	0.115915	1.245	0.000152814	1.156	0.0244684
A0A1L1RPB1	Sulfhydryl oxidase OS=Gallus gallus OX=9031 GN=GFER PE=4 SV=2	GFER	21.436	0.92375	0.972	1.14967	1.052	0.346018	1.245	0.0293221	1.183	0.0798395
P08286	Histone H1.10 OS=Gallus gallus OX=9031 PE=1 SV=3	--	22.003	0.92775	0.97275	1.155	1.049	0.81292	1.245	0.0879115	1.187	0.314541
A0A3Q3A2E9	RRM domain-containing protein OS=Gallus gallus OX=9031 GN=PABPN1 PE=4 SV=1	PABPN1	33.969	0.9495	0.93525	1.182	0.985	0.73191	1.245	0.000384181	1.264	0.0139305
A0A3Q2TZF7	Metastasis associated 1 family member 2(predicted) OS=Gallus gallus OX=9031 GN=MTA2 PE=4 SV=1	MTA2	86.478	0.95475	0.92325	1.18867	0.967	0.566312	1.245	0.0306008	1.287	0.0481456
P41125	60S ribosomal protein L13 OS=Gallus gallus OX=9031 GN=RPL13 PE=2 SV=2	RPL13	24.395	0.84175	1.149	1.047	1.365	5.13884e-05	1.244	0.00500371	0.911	0.0744781
Q92058	Alkaline phosphatase, tissue-nonspecific isozyme OS=Gallus gallus OX=9031 GN=ALPL PE=2 SV=1	ALPL	56.76	0.85725	1.13125	1.066	1.32	0.0606124	1.244	0.227596	0.942	0.729809
A0A1D5P7C6	Peptidase_M24 domain-containing protein OS=Gallus gallus OX=9031 GN=PA2G4 PE=3 SV=1	PA2G4	43.779	0.91725	1.012	1.14133	1.103	0.129501	1.244	0.00384037	1.128	0.063222
A0A1D5PU00	Alpha-1-microglobulin OS=Gallus gallus OX=9031 GN=AMBP PE=3 SV=1	AMBP	38.457	0.9175	1.0035	1.14133	1.094	0.304662	1.244	0.0332957	1.137	0.235475
E1BQF9	Cold shock domain containing E1(predicted) OS=Gallus gallus OX=9031 GN=CSDE1 PE=4 SV=3	CSDE1	88.631	0.9225	0.9955	1.14733	1.079	0.112505	1.244	0.0010064	1.153	0.0153833
F1N986	Carbonic anhydrase OS=Gallus gallus OX=9031 GN=CA5A PE=3 SV=3	CA5A	36.215	0.9455	0.987	1.176	1.044	0.88169	1.244		1.191
Q5ZIT7	AAA domain-containing protein OS=Gallus gallus OX=9031 GN=PSMC3 PE=2 SV=1	PSMC3	47.198	0.91925	0.999	1.14233	1.087	0.0602971	1.243	0.00298754	1.143	0.040468
P04268	Tropomyosin alpha-1 chain OS=Gallus gallus OX=9031 GN=TPM1 PE=1 SV=2	TPM1	32.765	0.95675	0.924	1.18933	0.966	0.717135	1.243	0.119899	1.287	0.137495
A0A3Q2TUB7	Ig-like domain-containing protein OS=Gallus gallus OX=9031 GN=LOC107054704 PE=3 SV=1	LOC107054704	51.585	0.921	1.0275	1.144	1.116	0.285474	1.242		1.113
F1NRM8	Endoplasmic reticulum resident protein 29 OS=Gallus gallus OX=9031 GN=ERP29 PE=4 SV=3	ERP29	28.191	0.925	0.991	1.14867	1.071	0.644831	1.242	0.154174	1.159	0.242372
F1NEQ6	Proteasome subunit alpha type OS=Gallus gallus OX=9031 GN=PSMA6 PE=3 SV=2	PSMA6	27.47	0.93625	0.9785	1.163	1.045	0.321704	1.242	0.00196838	1.189	0.020907
A0A1L1RNU2	60S ribosomal protein L31 OS=Gallus gallus OX=9031 GN=RPL31 PE=3 SV=2	RPL31	15.63	0.91525	1.0045	1.136	1.098	0.0604939	1.241	4.23748e-05	1.131	0.0264058
A0A1D5NZ10	Gamma-glutamylcyclotransferase OS=Gallus gallus OX=9031 GN=GGCT PE=4 SV=1	GGCT	20.22	0.919	1	1.14067	1.088	0.187997	1.241	0.0110894	1.141	0.13701
Q5ZKT8	39S ribosomal protein L15, mitochondrial OS=Gallus gallus OX=9031 GN=MRPL15 PE=2 SV=1	MRPL15	33.556	0.95175	0.92075	1.18133	0.967	0.449681	1.241	0.0131962	1.283	0.00351532
F1NN84	VPS37 C-terminal domain-containing protein OS=Gallus gallus OX=9031 GN=VPS37B PE=3 SV=2	VPS37B	31.064	0.95875	0.92375	1.18967	0.963	0.443671	1.241	0.01278	1.288	0.0160845
A0A3Q2U7A5	B3_4 domain-containing protein OS=Gallus gallus OX=9031 GN=LRRC47 PE=4 SV=1	LRRC47	60.859	0.92875	0.987	1.152	1.063	0.107841	1.24	0.0193832	1.167	0.057238
R4GME1	Prefoldin subunit 2(predicted) OS=Gallus gallus OX=9031 GN=PFDN2 PE=3 SV=3	PFDN2	17.616	0.92975	0.98275	1.153	1.057	0.240378	1.24	0.00227365	1.173	0.0283967
F2Z4L4	Protein SET(predicted) OS=Gallus gallus OX=9031 GN=SET PE=3 SV=1	SET	32.103	0.9555	0.93525	1.18467	0.979	0.698186	1.24	0.0249317	1.267	0.00977126
E1BWV6	Mitochondrial ribosomal protein L21(predicted) OS=Gallus gallus OX=9031 GN=MRPL21 PE=4 SV=3	MRPL21	21.347	0.96075	0.92725	1.19133	0.965	0.310936	1.24	0.0014177	1.285	0.00067987
A0A1D5PKG6	UBC core domain-containing protein OS=Gallus gallus OX=9031 GN=UBE2L3 PE=3 SV=2	UBE2L3	33.444	0.9055	1.0165	1.12233	1.123	0.00861118	1.239	0.00115961	1.104	0.0268757
A0A1D5P6M8	CN hydrolase domain-containing protein OS=Gallus gallus OX=9031 GN=NIT2 PE=4 SV=2	NIT2	27.783	0.9205	1.00075	1.14033	1.087	0.0509317	1.239	0.00421138	1.139	0.0338661
Q5ZIZ7	DnaJ heat shock protein family (Hsp40) member A2(predicted) OS=Gallus gallus OX=9031 GN=DNAJA2 PE=2 SV=1	DNAJA2	45.64	0.93575	0.9685	1.15933	1.035	0.0865093	1.239	0.00175727	1.197	0.00599254
A0A1D5PD29	TGS domain-containing protein OS=Gallus gallus OX=9031 GN=MRPL39 PE=4 SV=1	MRPL39	40.059	0.9555	0.97	1.184	1.015	0.107855	1.239		1.221
Q9DDU8	Transformer-2 beta OS=Gallus gallus OX=9031 GN=TRA2B PE=2 SV=1	TRA2B	33.798	0.95925	0.92675	1.18833	0.966	0.64974	1.239	0.0564242	1.282	0.103
R4GGQ4	Mitochondrial import inner membrane translocase subunit OS=Gallus gallus OX=9031 GN=TIMM13 PE=3 SV=2	TIMM13	10.958	0.93175	0.95325	1.15333	1.023	0.29695	1.238	0.00170525	1.21	0.00103853
F1P4R6	Mitochondrial ribosomal protein S9(predicted) OS=Gallus gallus OX=9031 GN=MRPS9 PE=3 SV=3	MRPS9	53.14	0.9505	0.9775	1.177	1.028	0.652035	1.238		1.204
P61355	60S ribosomal protein L27 OS=Gallus gallus OX=9031 GN=RPL27 PE=2 SV=2	RPL27	15.798	0.87425	1.0785	1.08133	1.234	0.00204827	1.237	0.00378037	1.003	0.923058
A0A1D5PHK9	PDZ domain-containing protein OS=Gallus gallus OX=9031 GN=HTRA2 PE=3 SV=1	HTRA2	21.699	0.90775	1.00675	1.12267	1.109	0.0654861	1.237	0.00141003	1.115	0.089715
H9L019	Splicing factor 3b subunit 4(predicted) OS=Gallus gallus OX=9031 GN=SF3B4 PE=3 SV=3	SF3B4	43.923	0.93475	1.011	1.15667	1.082	0.20588	1.237	0.00662969	1.144	0.0357508
Q5ZHW8	Ribosomal protein S14(predicted) OS=Gallus gallus OX=9031 GN=RPS14 PE=2 SV=1	RPS14	16.273	0.937	1.00275	1.15933	1.07	0.238925	1.237	0.00180218	1.156	0.0591485
A0A1D5P9D4	Uncharacterized protein OS=Gallus gallus OX=9031 GN=IPO4 PE=4 SV=2	IPO4	50.59	0.878	1.075	1.085	1.224	0.334087	1.236	0.105909	1.009	0.921484
F1NDC2	40S ribosomal protein S23 OS=Gallus gallus OX=9031 GN=RPS23 PE=3 SV=2	RPS23	15.807	0.894	1.05675	1.10467	1.182	0.00118767	1.236	0.00104588	1.045	0.233012
A0A3Q2U374	EF-hand domain-containing protein OS=Gallus gallus OX=9031 GN=LOC107050604 PE=4 SV=1	LOC107050604	39.914	0.91925	0.98125	1.136	1.067	0.236737	1.236	0.00242107	1.158	0.0286169
F1NWH4	C-terminal-flanking peptide OS=Gallus gallus OX=9031 GN=TAC1 PE=2 SV=3	TAC1	13.048	0.95175	0.939	1.17633	0.987	0.810783	1.236	0.00432765	1.253	0.062343
Q5ZM66	40S ribosomal protein S26 OS=Gallus gallus OX=9031 GN=RPS26 PE=2 SV=1	RPS26	13.031	0.894	1.057	1.104	1.182	0.00226627	1.235	0.00392324	1.044	0.315588
A0A3Q3B1L2	Prefoldin subunit 6 OS=Gallus gallus OX=9031 PE=3 SV=1	--	18.625	0.941	0.96175	1.16167	1.022	0.622682	1.235	0.0137429	1.208	0.0130815
A0A1D5NYB2	Polyadenylate-binding protein OS=Gallus gallus OX=9031 GN=PABPC1 PE=3 SV=2	PABPC1	70.871	0.94175	0.966	1.16267	1.026	0.600654	1.235	0.0103904	1.204	0.0140979
A0A3Q3AMS8	AAA_lid_3 domain-containing protein OS=Gallus gallus OX=9031 GN=LOC112531384 PE=4 SV=1	LOC112531384	12.543	0.98125	0.88825	1.21167	0.905	0.0243922	1.235	0.00870665	1.364	0.00261085
Q5ZHS1	Elongator complex protein 3 OS=Gallus gallus OX=9031 GN=ELP3 PE=2 SV=1	ELP3	62.091	0.871	1.113	1.075	1.278	0.0573471	1.234		0.966
A0A3Q2UJW9	Vesicle-fusing ATPase OS=Gallus gallus OX=9031 GN=SPATA5 PE=4 SV=1	SPATA5	134.12	0.9375	0.973	1.157	1.038	0.527012	1.234	0.0490885	1.189	0.0226269
F1N8W9	Dynactin 5 (p25)(predicted) OS=Gallus gallus OX=9031 GN=DCTN5 PE=4 SV=3	DCTN5	20.188	0.907	1.0065	1.118	1.11	0.350889	1.233	0.181317	1.111	0.485259
E1C1D7	4-hydroxy-2-oxoglutarate aldolase, mitochondrial OS=Gallus gallus OX=9031 GN=HOGA1 PE=3 SV=4	HOGA1	34.898	0.9325	0.98575	1.14933	1.057	0.475406	1.233	0.148871	1.166	0.146701
F1NDD6	Receptor-associated protein(predicted) OS=Gallus gallus OX=9031 GN=LRPAP1 PE=4 SV=1	LRPAP1	40.783	0.95425	0.927	1.177	0.971	0.788022	1.233	0.0943144	1.27	0.0314351
F1NAP2	Dynactin subunit 6 OS=Gallus gallus OX=9031 GN=DCTN6 PE=3 SV=2	DCTN6	20.672	0.9035	1.017	1.1135	1.126	0.241453	1.232	0.0899689	1.095	0.444507
F1NKW4	SGNH_hydro domain-containing protein OS=Gallus gallus OX=9031 GN=IAH1 PE=4 SV=2	IAH1	27.653	0.92175	1.00775	1.13567	1.093	0.0178173	1.232	0.0141866	1.127	0.0792877
A0A1L1RU52	Tropomyosin alpha-1 chain OS=Gallus gallus OX=9031 GN=TPM1 PE=3 SV=2	TPM1	28.753	0.92775	0.9905	1.14267	1.068	0.453634	1.232	0.0841676	1.154	0.172334
R4GKJ0	CXXC motif containing zinc binding protein OS=Gallus gallus OX=9031 GN=C8H1orf123 PE=3 SV=1	C8H1orf123	18.213	0.93325	0.97375	1.15	1.043	0.179821	1.232	0.000364928	1.181	0.00380789
F1NVH4	PDZ domain-containing protein OS=Gallus gallus OX=9031 GN=PSMD9 PE=3 SV=1	PSMD9	22.729	0.94475	0.9575	1.16433	1.013	0.796595	1.232	0.00160553	1.216	0.00800144
A0A3Q2U232	Calreticulin(predicted) OS=Gallus gallus OX=9031 GN=CALR3 PE=3 SV=1	CALR3	15.191	0.902	1.023	1.1105	1.134	0.323213	1.231	0.0742916	1.086	0.510573
A0A1D5P263	Abhydrolase_2 domain-containing protein OS=Gallus gallus OX=9031 GN=LYPLA1 PE=3 SV=1	LYPLA1	24.623	0.938	0.9925	1.155	1.058	0.368694	1.231	0.0182987	1.164	0.094842
A0A1D5PDE7	Peptidyl-prolyl cis-trans isomerase E OS=Gallus gallus OX=9031 GN=PPIE PE=3 SV=1	PPIE	35.5	0.941	0.95875	1.15867	1.019	0.756272	1.231	0.032869	1.209	0.0676188
A0A1D5PUF7	GDP-4-keto-6-deoxy-D-mannose-3,5-epimerase-4-reductase OS=Gallus gallus OX=9031 GN=TSTA3 PE=3 SV=1	TSTA3	36.429	0.926	1.0085	1.13933	1.089	0.0882157	1.23	0.00341163	1.13	0.0203119
E1BX77	ClpX-type ZB domain-containing protein OS=Gallus gallus OX=9031 GN=CLPX PE=4 SV=3	CLPX	67.168	0.94	0.957	1.15667	1.018	0.661236	1.23	0.00331287	1.209	0.00360705
P35915	Hydroxymethylglutaryl-CoA lyase, mitochondrial OS=Gallus gallus OX=9031 GN=HMGCL PE=1 SV=1	HMGCL	31.436	0.943	0.961	1.16033	1.019	0.648916	1.23	0.0831677	1.207	0.088258
A0A1D5NTX7	Seryl-tRNA synthetase OS=Gallus gallus OX=9031 GN=SARS2 PE=3 SV=2	SARS2	54.476	0.953	0.991	1.172	1.04	0.250611	1.23		1.183
E1BWM0	TPR_REGION domain-containing protein OS=Gallus gallus OX=9031 GN=TTC1 PE=4 SV=1	TTC1	33.792	0.95275	0.94325	1.17233	0.99	0.855332	1.23	0.0374538	1.243	0.0403378
A0A3Q2U9L1	Sialic acid binding Ig like lectin 1(predicted) OS=Gallus gallus OX=9031 PE=4 SV=1	--	62.666	0.9845	0.88	1.21067	0.894	0.393496	1.23	0.179168	1.376	0.0128137
A0A1D5PHA6	GTP:AMP phosphotransferase AK3, mitochondrial OS=Gallus gallus OX=9031 GN=AK3 PE=3 SV=2	AK3	25.571	0.90875	1.0355	1.11667	1.139	0.00303034	1.229	0.00679592	1.078	0.218398
A0A1D5PEB4	Ubiquitin carboxyl-terminal hydrolase OS=Gallus gallus OX=9031 GN=USP43 PE=3 SV=3	USP43	106.6	0.9205	0.976	1.131	1.06	0.924586	1.229	0.364796	1.159	0.615966
E1C516	Pyridoxal phosphate homeostasis protein OS=Gallus gallus OX=9031 GN=PROSC PE=3 SV=2	PROSC	29.469	0.9265	0.9945	1.139	1.073	0.0310127	1.229	0.000541687	1.145	0.0126639
F1P524	Cytochrome b5 heme-binding domain-containing protein OS=Gallus gallus OX=9031 GN=NENF PE=4 SV=2	NENF	18.114	0.93175	0.99175	1.14533	1.064	0.452106	1.229	0.110611	1.155	0.195077
A0A1D5PZ61	FIP1-like 1 protein OS=Gallus gallus OX=9031 GN=FIP1L1 PE=3 SV=1	FIP1L1	58.374	0.9445	0.9245	1.1605	0.979	0.925884	1.229	0.388636	1.255	0.256862
F1P0P3	Stomatin like 2 OS=Gallus gallus OX=9031 PE=3 SV=4	--	41.474	0.94475	0.9585	1.16133	1.015	0.700839	1.229	0.015317	1.212	0.00446774
R4GJL1	Protein NipSnap 3A (Fragment)(predicted) OS=Gallus gallus OX=9031 GN=NIPSNAP3A PE=3 SV=1	NIPSNAP3A	28.153	0.9125	1.0225	1.12033	1.121	0.0271818	1.228	0.00717609	1.096	0.122582
A0A1D5NW58	COMM domain-containing protein 1 OS=Gallus gallus OX=9031 GN=COMMD1 PE=4 SV=2	COMMD1	21.434	0.93025	0.99075	1.14233	1.065	0.443397	1.228	0.0298781	1.153	0.190727
A0A1D5P3H0	M-phase phosphoprotein 6(predicted) OS=Gallus gallus OX=9031 GN=MPHOSPH6 PE=4 SV=1	MPHOSPH6	19.526	0.94575	0.95725	1.16167	1.012	0.778434	1.228	0.0169776	1.214	0.00504066
A0A1L1S057	AIF-MLS domain-containing protein OS=Gallus gallus OX=9031 GN=MGARP PE=4 SV=2	MGARP	24.974	0.863	1.12275	1.059	1.301	0.0342143	1.227	0.0789404	0.943	0.554786
F1NYA9	Elongation factor 1-beta OS=Gallus gallus OX=9031 GN=EEF1B2 PE=3 SV=1	EEF1B2	24.718	0.916	0.99475	1.12433	1.086	0.292226	1.227	0.00465748	1.13	0.125956
A0A1L1RLR7	RanBP2-type domain-containing protein OS=Gallus gallus OX=9031 GN=LOC107051192 PE=4 SV=2	LOC107051192	129.46	0.92	0.986	1.129	1.072	0.528798	1.227	0.132359	1.145	0.0956887
Q5F426	Pyruvate dehydrogenase E1 component subunit alpha OS=Gallus gallus OX=9031 GN=PDHA2 PE=2 SV=1	PDHA2	44.442	0.92525	0.99575	1.13533	1.076	0.0111846	1.227	0.0109887	1.14	0.0539471
A0A3Q2UAH3	Upstream binding transcription factor(predicted) OS=Gallus gallus OX=9031 GN=UBTF PE=4 SV=1	UBTF	82.314	0.9715	0.9165	1.19167	0.943	0.416617	1.227	0.0706375	1.3	0.0206283
Q6K1L7	Probable RNA-binding protein EIF1AD OS=Gallus gallus OX=9031 GN=eif1ad PE=2 SV=1	eif1ad	21.235	0.992	0.8055	1.217	0.812	0.324436	1.227	0.521267	1.511	0.275783
Q5F3N1	Protein-L-isoaspartate(D-aspartate) O-methyltransferase OS=Gallus gallus OX=9031 GN=PCMT1 PE=2 SV=3	PCMT1	24.691	0.918	0.991	1.12467	1.08	0.126505	1.225	0.0131358	1.135	0.0537755
A0A1D5PI87	Hydroxysteroid 17-beta dehydrogenase 10(predicted) OS=Gallus gallus OX=9031 GN=HSD17B10 PE=3 SV=2	HSD17B10	43.384	0.92025	1.004	1.12733	1.091	0.0506651	1.225	0.0376805	1.123	0.142845
E1BUJ8	CHCH domain-containing protein OS=Gallus gallus OX=9031 GN=CHCHD4 PE=4 SV=1	CHCHD4	15.464	0.924	1.0285	1.132	1.113	0.140806	1.225		1.101
A0A1L1RT71	Phosphomevalonate kinase OS=Gallus gallus OX=9031 GN=PMVK PE=4 SV=1	PMVK	21.104	0.9335	0.97975	1.14333	1.05	0.27591	1.225	0.0250001	1.167	0.0296888
F1N9R3	Rab interacting lysosomal protein(predicted) OS=Gallus gallus OX=9031 GN=RILP PE=4 SV=5	RILP	45.17	0.938	0.974	1.14867	1.038	0.577715	1.225	0.186073	1.179	0.296101
E1BQN0	zf-CHCC domain-containing protein OS=Gallus gallus OX=9031 GN=NDUFS6 PE=4 SV=2	NDUFS6	22.395	0.94925	0.94925	1.16167	1	0.97854	1.224	0.00210613	1.224	0.000157942
F1P5A5	28S ribosomal protein S31, mitochondrial OS=Gallus gallus OX=9031 GN=MRPS31 PE=3 SV=4	MRPS31	47.924	0.95275	0.95825	1.166	1.006	0.882934	1.224	0.00321019	1.217	0.00587032
Q5ZMG0	D-dopachrome decarboxylase OS=Gallus gallus OX=9031 GN=DDT PE=3 SV=1	DDT	12.835	0.895	1.068	1.09433	1.193	0.0848317	1.223	0.00314638	1.025	0.708941
A0A1D5PPU3	Beta-lactamase-like protein 2 OS=Gallus gallus OX=9031 GN=LACTB2 PE=3 SV=2	LACTB2	29.559	0.89975	1.02525	1.10067	1.139	0.0444655	1.223	0.0077127	1.074	0.221227
A0A1L1RY35	ATP synthase subunit alpha OS=Gallus gallus OX=9031 GN=ATP5A1Z PE=3 SV=2	ATP5A1Z	58.41	0.9005	1.025	1.10133	1.138	0.120256	1.223	0.0130293	1.074	0.447667
A0A1D5PN77	Probable cytosolic iron-sulfur protein assembly protein CIAO1 OS=Gallus gallus OX=9031 GN=CIAO1 PE=3 SV=2	CIAO1	47.749	0.9165	1.009	1.12067	1.101	0.117939	1.223	0.00417586	1.111	0.143066
E1BV45	RRM domain-containing protein OS=Gallus gallus OX=9031 GN=RNPS1 PE=3 SV=4	RNPS1	31.851	0.93125	0.99	1.13933	1.063	0.299695	1.223	0.010993	1.151	0.0689308
E1BT08	Heat shock 110 kDa protein OS=Gallus gallus OX=9031 GN=HSPH1 PE=3 SV=4	HSPH1	96.084	0.9345	0.9615	1.1425	1.029	0.971027	1.223	0.230589	1.188	0.474871
E1C861	L-methionine (R)-S-oxide reductase OS=Gallus gallus OX=9031 GN=MSRB1 PE=3 SV=3	MSRB1	10.298	0.945	0.96	1.15567	1.016	0.743518	1.223	0.00489547	1.204	0.0154297
F1NFA8	Nsp1_C domain-containing protein OS=Gallus gallus OX=9031 GN=NUP62 PE=3 SV=3	NUP62	58.368	0.95425	0.9375	1.16667	0.982	0.723932	1.223	0.0152194	1.244	0.0291332
E1BXY8	zf-Tim10_DDP domain-containing protein OS=Gallus gallus OX=9031 GN=TIMM10 PE=4 SV=1	TIMM10	10.271	0.9755	0.93475	1.19333	0.958	0.53444	1.223	0.0645419	1.277	0.0160062
Q5ZHT7	Signal recognition particle 9 kDa protein OS=Gallus gallus OX=9031 GN=SRP9 PE=2 SV=1	SRP9	10.08	0.9035	1.03625	1.10367	1.147	0.0417496	1.222	0.00225304	1.065	0.305181
A0A1D5PP80	DNA-directed RNA polymerases I and III subunit RPAC1 OS=Gallus gallus OX=9031 GN=POLR1C PE=3 SV=1	POLR1C	34.815	0.913	1.0055	1.1155	1.101	0.152924	1.222	0.0317818	1.109	0.20296
A0A1L1RM23	NADH dehydrogenase [ubiquinone] iron-sulfur protein 4, mitochondrial OS=Gallus gallus OX=9031 GN=NDUFS4 PE=3 SV=2	NDUFS4	32.699	0.9355	0.9775	1.143	1.045	0.249404	1.222	0.00216202	1.169	0.0239166
A0A3Q2UAF8	Synaptotagmin binding cytoplasmic RNA interacting protein(predicted) OS=Gallus gallus OX=9031 GN=SYNCRIP PE=4 SV=1	SYNCRIP	69.609	0.95075	0.94925	1.162	0.998	0.950553	1.222	0.00175507	1.224	0.00466269
E1BWV0	FeS_assembly_P domain-containing protein OS=Gallus gallus OX=9031 GN=FAM96B PE=3 SV=1	FAM96B	17.791	0.921	1.01125	1.125	1.098	0.251756	1.221	0.0844423	1.112	0.183651
Q5ZK84	Aldo-keto reductase family 1 member A1 OS=Gallus gallus OX=9031 GN=AKR1A1 PE=2 SV=1	AKR1A1	37.076	0.92475	1.00025	1.12867	1.082	0.164517	1.221	0.00997815	1.128	0.0440141
A0A1D5P5T9	Ceramide transfer protein OS=Gallus gallus OX=9031 GN=COL4A3BP PE=4 SV=2	COL4A3BP	70.932	0.93775	0.98025	1.145	1.045	0.463608	1.221	0.00774192	1.168	0.0804927
F1NPS5	Charged multivesicular body protein 1a OS=Gallus gallus OX=9031 GN=CHMP1A PE=3 SV=3	CHMP1A	21.733	0.955	0.9765	1.166	1.023	0.766166	1.221		1.194
F1P141	NHL repeat containing E3 ubiquitin protein ligase 1 OS=Gallus gallus OX=9031 PE=4 SV=5	--	40.571	0.85125	1.15425	1.03833	1.356	0.0796925	1.22	0.11136	0.9	0.573997
P13648	Lamin-A OS=Gallus gallus OX=9031 GN=LMNA PE=2 SV=1	LMNA	73.164	0.96125	0.9215	1.17233	0.959	0.6103	1.22	0.115284	1.272	0.0673975
E1C7U9	THAP-type domain-containing protein OS=Gallus gallus OX=9031 GN=THAP12 PE=4 SV=4	THAP12	101.05	0.89125	1.07075	1.08633	1.201	0.00591982	1.219	0.0314392	1.015	0.788983
E1BRT9	Complex I subunit B13 OS=Gallus gallus OX=9031 GN=NDUFA5 PE=3 SV=1	NDUFA5	13.448	0.919	0.9995	1.12067	1.088	0.0441718	1.219	0.00291785	1.121	0.00640959
R4GJR8	Solute carrier family 25 member 51 isoform x1(predicted) OS=Gallus gallus OX=9031 PE=3 SV=3	--	32.865	0.8785	1.1055	1.07	1.258	0.15331	1.218		0.968
E1BT93	Aldedh domain-containing protein OS=Gallus gallus OX=9031 GN=LOC107057078 PE=3 SV=3	LOC107057078	56.79	0.89275	1.07075	1.08733	1.199	0.00507963	1.218	0.0210495	1.015	0.823914
F1NYU4	Glutathione peroxidase OS=Gallus gallus OX=9031 GN=GPX4 PE=3 SV=3	GPX4	19.345	0.90375	1.042	1.101	1.153	0.00918736	1.218	0.0711866	1.057	0.602726
E1BV97	RPOLD domain-containing protein OS=Gallus gallus OX=9031 GN=POLR2C PE=3 SV=1	POLR2C	31.389	0.92975	0.996	1.13267	1.071	0.413524	1.218	0.0102341	1.137	0.127758
F1NPJ4	Succinate dehydrogenase [ubiquinone] flavoprotein subunit, mitochondrial OS=Gallus gallus OX=9031 GN=SDHA PE=3 SV=2	SDHA	72.963	0.954	0.95975	1.162	1.006	0.839336	1.218	0.036219	1.211	0.0294152
A0A1D5PPN2	BTB domain containing 7(predicted) OS=Gallus gallus OX=9031 GN=BTBD7 PE=4 SV=2	BTBD7	120.25	0.9585	0.976	1.167	1.018	0.825086	1.218		1.196
Q5F3C9	SH3 domain-binding glutamic acid-rich-like protein OS=Gallus gallus OX=9031 GN=SH3BGRL PE=2 SV=1	SH3BGRL	12.795	0.96025	0.9535	1.16967	0.993	0.943266	1.218	0.0296729	1.227	0.00227784
A0A3Q3AYZ9	Leupaxin(predicted) OS=Gallus gallus OX=9031 GN=LPXN PE=4 SV=1	LPXN	41.733	0.96825	0.91975	1.17933	0.95	0.653051	1.218	0.115594	1.282	0.0194351
P20785	Collagen alpha-1(VI) chain OS=Gallus gallus OX=9031 GN=COL6A1 PE=2 SV=1	COL6A1	107.98	0.98025	0.91075	1.194	0.929	0.708507	1.218	0.576952	1.311	0.422516
F1NYE5	HABP4_PAI-RBP1 domain-containing protein OS=Gallus gallus OX=9031 GN=SERBP1 PE=4 SV=3	SERBP1	45.477	1.0945	0.5775	1.333	0.528	0.0614099	1.218	0.711754	2.308	0.164829
E1C0R8	Centromere protein J(predicted) OS=Gallus gallus OX=9031 GN=CENPJ PE=3 SV=4	CENPJ	142.55	1.1315	0.7065	1.378	0.624	0.444518	1.218		1.95
A0A1D5PQV3	Dihydrolipoyllysine-residue succinyltransferase component of 2-oxoglutarate dehydrogenase complex, mitochondrial OS=Gallus gallus OX=9031 GN=DLST PE=3 SV=2	DLST	51.067	0.91575	1.011	1.11467	1.104	0.0246324	1.217	0.000562281	1.103	0.0635632
Q5ZJG3	Transcription factor BTF3 homolog 4 OS=Gallus gallus OX=9031 GN=BTF3L4 PE=2 SV=1	BTF3L4	17.232	0.9435	0.966	1.14867	1.024	0.495176	1.217	0.00260413	1.189	0.0023231
Q5ZML4	Cysteine and histidine-rich domain-containing protein 1 OS=Gallus gallus OX=9031 GN=CHORDC1 PE=2 SV=1	CHORDC1	37.37	0.95475	0.95525	1.16233	1.001	0.993117	1.217	0.00116493	1.217	0.00533254
A0A1D5P1P9	Ribonucloprotein OS=Gallus gallus OX=9031 GN=NHP2 PE=3 SV=2	NHP2	18.796	0.95775	0.94025	1.16533	0.982	0.729598	1.217	0.0025301	1.239	0.0137698
Q9I993	Beta,beta-carotene 15,15'-dioxygenase OS=Gallus gallus OX=9031 GN=BCO1 PE=1 SV=1	BCO1	60.384	0.86525	1.13375	1.052	1.31	0.143937	1.216	0.375432	0.928	0.742594
F1NE59	Sushi, von Willebrand factor type A, EGF and pentraxin domain containing 1(predicted) OS=Gallus gallus OX=9031 GN=CR1 PE=4 SV=2	CR1	401.73	0.8965	1.0765	1.09	1.201	0.371386	1.216		1.013
X2J6L4	Allograft inflammatory factor 1-like protein OS=Gallus gallus OX=9031 GN=C9ORF58 PE=2 SV=1	C9ORF58	16.291	0.90875	1.03475	1.105	1.139	0.197709	1.216	0.0406364	1.068	0.550909
F1NQ91	Pleckstrin homology domain containing A5(predicted) OS=Gallus gallus OX=9031 GN=PLEKHA5 PE=4 SV=4	PLEKHA5	127.61	0.9125	1.0105	1.1095	1.107	0.187172	1.216	0.18872	1.098	0.49823
E1BWD5	Band 4.1-like protein 5 OS=Gallus gallus OX=9031 GN=EPB41L5 PE=4 SV=3	EPB41L5	57.376	0.9245	1.029	1.124	1.113	0.439007	1.216		1.092
A0A1D5P763	PITH domain-containing protein OS=Gallus gallus OX=9031 GN=TXNL1 PE=4 SV=1	TXNL1	32.448	0.95725	0.9535	1.16367	0.996	0.873453	1.216	0.0210569	1.22	0.0325021
Q9YH06	High mobility group protein B1 OS=Gallus gallus OX=9031 GN=HMGB1 PE=1 SV=1	HMGB1	24.909	0.93525	0.99175	1.13633	1.06	0.322479	1.215	0.0054893	1.146	0.0835394
E1BXG9	Peptidylprolyl isomerase D(predicted) OS=Gallus gallus OX=9031 GN=PPID PE=4 SV=2	PPID	40.478	0.9465	0.965	1.15	1.02	0.664129	1.215	0.0306293	1.192	0.0443934
A0A1D5P2D6	Protein-tyrosine-phosphatase OS=Gallus gallus OX=9031 GN=PTPRF PE=3 SV=2	PTPRF	212.64	0.9495	0.9795	1.154	1.032	0.699422	1.215	0.129928	1.178	0.150683
Q5ZMB2	Heme-binding protein 1 OS=Gallus gallus OX=9031 GN=HEBP1 PE=2 SV=1	HEBP1	21.105	0.914	1.00775	1.10933	1.103	0.523801	1.214	0.0804105	1.101	0.491292
A0A1C7CYU2	2,3-bisphosphoglycerate 3-phosphatase OS=Gallus gallus OX=9031 GN=MINPP1 PE=3 SV=2	MINPP1	50.256	0.9245	0.9745	1.122	1.054	0.322731	1.214	0.0239593	1.151	0.0580021
A0A1D5PD86	2,4-dienoyl-CoA reductase 1(predicted) OS=Gallus gallus OX=9031 GN=DECR1 PE=4 SV=2	DECR1	35.746	0.92875	1.00375	1.12767	1.081	0.107496	1.214	0.073637	1.123	0.239006
A0A3Q2TTL4	SAP30 binding protein(predicted) OS=Gallus gallus OX=9031 GN=SAP30BP PE=4 SV=1	SAP30BP	32.326	0.9325	1.023	1.132	1.097	0.55588	1.214		1.107
A0A3Q2U839	AAA domain-containing protein OS=Gallus gallus OX=9031 GN=PSMC5 PE=3 SV=1	PSMC5	47.594	0.9535	0.944	1.15733	0.99	0.783613	1.214	0.00281333	1.226	0.000455212
A0A3Q2UEL0	UBC core domain-containing protein OS=Gallus gallus OX=9031 GN=UBE2N PE=3 SV=1	UBE2N	11.983	0.91225	1.02225	1.10667	1.121	0.0239655	1.213	0.000905315	1.083	0.116433
E1C578	Multiple C2 and transmembrane domain containing 1(predicted) OS=Gallus gallus OX=9031 GN=MCTP1 PE=4 SV=5	MCTP1	104.16	0.916	1.02525	1.11133	1.119	0.00189343	1.213	0.00014715	1.084	0.0195708
A0A1D5NYD8	Vesicle-fusing ATPase OS=Gallus gallus OX=9031 GN=VPS4A PE=3 SV=2	VPS4A	49.042	0.933	1.0175	1.132	1.091	0.0595034	1.213		1.113
Q6QLR1	Gallinacin-9 OS=Gallus gallus OX=9031 GN=GAL9 PE=2 SV=1	GAL9	7.2784	0.93675	0.987	1.136	1.054	0.313365	1.213	0.00391066	1.151	0.0281942
A0A1D5PVK3	RNA binding protein fox-1 homolog 3 OS=Gallus gallus OX=9031 GN=RBFOX3 PE=4 SV=1	RBFOX3	38.417	0.9515	0.9185	1.154	0.965	0.348206	1.213	0.585328	1.256	0.513415
A0A1L1RNH7	IF rod domain-containing protein OS=Gallus gallus OX=9031 PE=3 SV=2	--	62.085	0.965	0.8905	1.171	0.923	0.630371	1.213	0.476079	1.315	0.278355
Q5ZJ60	3-hydroxyisobutyryl-CoA hydrolase, mitochondrial OS=Gallus gallus OX=9031 GN=HIBCH PE=2 SV=1	HIBCH	42.828	0.91225	1.03475	1.106	1.134	0.142525	1.212	0.0933139	1.069	0.366157
A0A3Q3B0Z9	PPPDE domain-containing protein OS=Gallus gallus OX=9031 GN=DESI1 PE=3 SV=1	DESI1	18.725	0.9265	1.00325	1.12333	1.083	0.0591047	1.212	0.142889	1.12	0.37102
P08629	Thioredoxin OS=Gallus gallus OX=9031 GN=TXN PE=3 SV=2	TXN	11.7	0.9325	0.98775	1.13033	1.059	0.18593	1.212	0.00229146	1.144	0.0425012
F1NQW8	Splicing factor, arginine/serine-rich 1 OS=Gallus gallus OX=9031 GN=SRSF1 PE=3 SV=2	SRSF1	27.791	0.94225	0.96325	1.14167	1.022	0.780899	1.212	0.00772229	1.185	0.0696614
A0A3Q2U9R9	Biotin carboxylation domain-containing protein OS=Gallus gallus OX=9031 PE=4 SV=1	--	25.556	0.945	0.9715	1.14567	1.028	0.705937	1.212	0.00109505	1.179	0.0505859
F1NB62	CTP:phosphoethanolamine cytidylyltransferase OS=Gallus gallus OX=9031 GN=PCYT2 PE=3 SV=3	PCYT2	44.657	0.964	0.93975	1.168	0.975	0.689078	1.212	0.0507201	1.243	0.0884458
F1NB02	40S ribosomal protein S8 OS=Gallus gallus OX=9031 GN=RPS8 PE=3 SV=3	RPS8	24.054	0.883	1.09525	1.06967	1.24	0.00131124	1.211	0.0132588	0.977	0.510131
A0A1D5NXA0	NADPH:adrenodoxin oxidoreductase, mitochondrial OS=Gallus gallus OX=9031 GN=FDXR PE=3 SV=1	FDXR	51.246	0.9135	1.0385	1.106	1.137	0.0853106	1.211	0.0357053	1.065	0.289189
A0A3Q3B2I1	WD_REPEATS_REGION domain-containing protein OS=Gallus gallus OX=9031 GN=TSSC1 PE=3 SV=1	TSSC1	40.391	0.927	0.9965	1.12233	1.075	0.128519	1.211	0.00249467	1.126	0.0346899
E1C3C6	V-type proton ATPase subunit G OS=Gallus gallus OX=9031 GN=ATP6V1G1 PE=3 SV=1	ATP6V1G1	13.552	0.9315	0.97025	1.128	1.042	0.574737	1.211	0.00123485	1.163	0.0894406
A0A1D5PXK6	MPN domain-containing protein OS=Gallus gallus OX=9031 GN=STAMBP PE=3 SV=2	STAMBP	52.217	0.9365	0.965	1.134	1.03	0.495034	1.211	0.00430996	1.175	0.0170438
A0A1D5PXL4	Hypoxia up-regulated protein 1 OS=Gallus gallus OX=9031 GN=HYOU1 PE=3 SV=1	HYOU1	119.02	0.9465	0.96425	1.14667	1.019	0.795858	1.211	0.0450057	1.189	0.0567773
F1NRU5	RNA-binding protein NOB1 OS=Gallus gallus OX=9031 GN=NOB1 PE=3 SV=2	NOB1	47.293	0.9575	0.9085	1.16	0.949	0.609527	1.211	0.482103	1.277	0.371605
E1C1V7	Zinc finger and BTB domain containing 47(predicted) OS=Gallus gallus OX=9031 GN=ZBTB47 PE=4 SV=4	ZBTB47	33.557	0.9745	0.948	1.18	0.973	0.814193	1.211		1.245
Q5F424	CCT-beta OS=Gallus gallus OX=9031 GN=CCT2 PE=2 SV=1	CCT2	57.431	0.92825	1.00375	1.12333	1.081	0.211061	1.21	0.00489255	1.119	0.113092
A0A1L1RIQ6	Vacuolar protein sorting-associated protein 29 OS=Gallus gallus OX=9031 GN=VPS29 PE=3 SV=1	VPS29	20.517	0.9315	0.973	1.127	1.045	0.30103	1.21	0.0107535	1.158	0.0201442
E1BTX6	Methionine adenosyltransferase 2 subunit beta OS=Gallus gallus OX=9031 GN=MAT2B PE=3 SV=3	MAT2B	37.448	0.94175	0.9795	1.13967	1.04	0.370133	1.21	0.00390866	1.164	0.00974112
Q5F4A4	Inosine-5'-monophosphate dehydrogenase OS=Gallus gallus OX=9031 GN=IMPDH2 PE=2 SV=1	IMPDH2	55.558	0.98875	0.8765	1.19633	0.886	0.127552	1.21	0.0113363	1.365	0.00705374
P02605	Myosin light chain 3, skeletal muscle isoform OS=Gallus gallus OX=9031 PE=1 SV=3	--	16.71	1.0075	0.8955	1.219	0.889	0.34445	1.21		1.361
P07341	Fructose-bisphosphate aldolase B OS=Gallus gallus OX=9031 GN=ALDOB PE=3 SV=3	ALDOB	39.295	0.9115	1.0245	1.10233	1.124	0.0031687	1.209	0.00267197	1.076	0.0806175
A0A1D5P7R1	RNA transcription, translation and transport factor protein OS=Gallus gallus OX=9031 GN=C5H14orf166 PE=3 SV=1	C5H14orf166	28.02	0.91625	1.012	1.10767	1.105	0.01676	1.209	0.000465439	1.095	0.0675592
A0A1D5NWV2	PTB domain-containing protein OS=Gallus gallus OX=9031 PE=4 SV=3	--	16.634	0.924	0.99175	1.11733	1.073	0.0643918	1.209	0.0158349	1.127	0.0444944
F1NLJ7	Alpha-mannosidase OS=Gallus gallus OX=9031 GN=MAN2C1 PE=3 SV=3	MAN2C1	115.64	0.9295	1.03375	1.124	1.112	0.0263359	1.209	0.00231085	1.087	0.124972
E1C5D2	Complex I-15 kDa OS=Gallus gallus OX=9031 GN=NDUFS5 PE=3 SV=1	NDUFS5	12.651	0.9305	1.012	1.12533	1.088	0.0553569	1.209	9.83658e-06	1.112	0.046696
E1C007	Protein kinase C and casein kinase substrate in neurons protein 2 OS=Gallus gallus OX=9031 GN=PACSIN2 PE=3 SV=1	PACSIN2	56.059	0.94875	0.96425	1.14733	1.016	0.752583	1.209	0.00665494	1.19	0.020187
E1BY89	60S ribosomal protein L23 OS=Gallus gallus OX=9031 GN=RPL23 PE=3 SV=2	RPL23	14.865	0.92725	1.01725	1.12033	1.097	0.0536593	1.208	0.0017072	1.101	0.0393204
Q5ZL33	Serine-threonine kinase receptor-associated protein OS=Gallus gallus OX=9031 GN=STRAP PE=2 SV=2	STRAP	38.14	0.93425	0.99825	1.129	1.069	0.171807	1.208	0.00165936	1.131	0.0295635
A0A1D5NYA8	DnaJ heat shock protein family (Hsp40) member A4(predicted) OS=Gallus gallus OX=9031 GN=DNAJA4 PE=3 SV=2	DNAJA4	44.802	0.93875	0.97275	1.13367	1.036	0.430565	1.208	0.0278647	1.165	0.0364683
E1BTE0	Single stranded DNA binding protein 1(predicted) OS=Gallus gallus OX=9031 GN=SSBP1 PE=3 SV=3	SSBP1	17.232	0.958	0.941	1.15767	0.982	0.781458	1.208	0.0414074	1.23	0.0187293
Q5ZM32	Dihydrolipoyl dehydrogenase OS=Gallus gallus OX=9031 GN=DLD PE=2 SV=1	DLD	53.974	0.96025	0.95525	1.15967	0.995	0.887617	1.208	0.00293201	1.214	0.0138708
P0CB50	Peroxiredoxin-1 OS=Gallus gallus OX=9031 GN=PRDX1 PE=1 SV=1	PRDX1	22.314	0.906	1.02225	1.09367	1.128	0.0665264	1.207	0.0294192	1.07	0.412463
Q9IAM7	Double-strand break repair protein MRE11 OS=Gallus gallus OX=9031 GN=MRE11 PE=2 SV=1	MRE11	80.023	0.924	0.98375	1.11567	1.065	0.307458	1.207	0.0371181	1.134	0.049711
E1C1Y5	Ribosomal_S10 domain-containing protein OS=Gallus gallus OX=9031 GN=MRPS10 PE=3 SV=2	MRPS10	22.733	0.93175	0.9925	1.125	1.065	0.0112674	1.207	0.00537321	1.134	0.0169396
A0A1D5P1E1	Tripeptidyl aminopeptidase OS=Gallus gallus OX=9031 GN=TPP1 PE=4 SV=2	TPP1	62.884	0.964	0.98475	1.16333	1.022	0.766974	1.207	0.250238	1.181	0.0882725
A0A3Q3AI12	Kinesin light chain OS=Gallus gallus OX=9031 GN=KLC2 PE=3 SV=1	KLC2	61.627	0.979	0.9105	1.18167	0.93	0.0149363	1.207	0.0270998	1.298	0.0088226
Q800W4	TIA-1 OS=Gallus gallus OX=9031 GN=TIA1 PE=2 SV=1	TIA1	41.292	0.984	0.939	1.188	0.954	0.406823	1.207		1.265
Q5ZK59	Ribonuclease H2 subunit B OS=Gallus gallus OX=9031 GN=RNASEH2B PE=2 SV=1	RNASEH2B	29.07	1.0085	0.8995	1.217	0.892	0.445787	1.207		1.353
A0A1D5PD41	WD_REPEATS_REGION domain-containing protein OS=Gallus gallus OX=9031 GN=WDR77 PE=4 SV=1	WDR77	38.49	0.935	0.98025	1.12767	1.048	0.292502	1.206	0.0192337	1.15	0.0367788
A0A3Q2UBJ7	HIT domain-containing protein OS=Gallus gallus OX=9031 GN=HINT1 PE=4 SV=1	HINT1	16.915	0.93725	0.99125	1.13	1.058	0.238622	1.206	0.0762984	1.14	0.222259
F1NJV1	Amino_oxidase domain-containing protein OS=Gallus gallus OX=9031 GN=PAOX PE=4 SV=5	PAOX	54.298	0.9375	0.98325	1.13067	1.049	0.591816	1.206	0.127249	1.15	0.208078
A0A1D5NY19	Peroxin-19 OS=Gallus gallus OX=9031 GN=LOC107050261 PE=3 SV=2	LOC107050261	31.589	0.9395	0.97575	1.13333	1.039	0.64541	1.206	0.0625012	1.161	0.148949
F1P2A1	HMA domain-containing protein OS=Gallus gallus OX=9031 GN=ATOX1 PE=4 SV=2	ATOX1	7.984	0.9545	0.93525	1.15067	0.98	0.585061	1.206	0.0203676	1.23	0.0216647
Q5ZHP2	Macro domain-containing protein OS=Gallus gallus OX=9031 GN=OARD1 PE=2 SV=1	OARD1	20.906	0.90425	1.0295	1.09	1.139	0.0406264	1.205	0.00234525	1.059	0.272884
F1P4D9	Myosin IE(predicted) OS=Gallus gallus OX=9031 GN=MYO1E PE=3 SV=3	MYO1E	126.79	0.91775	1.036	1.106	1.129	0.0810243	1.205	0.000310561	1.068	0.287321
A0A1D5P2B1	Protein quaking OS=Gallus gallus OX=9031 GN=QKI PE=4 SV=2	QKI	36.725	0.94675	0.97025	1.14067	1.025	0.739178	1.205	0.0389647	1.176	0.134988
F1NYI3	RNA-splicing ligase RtcB homolog OS=Gallus gallus OX=9031 GN=RTCB PE=3 SV=2	RTCB	55.242	0.947	0.9815	1.14133	1.036	0.133525	1.205	6.84999e-05	1.163	0.00149617
H9KYW5	Cathepsin S(predicted) OS=Gallus gallus OX=9031 GN=CTSS PE=3 SV=2	CTSS	36.321	0.95225	0.9625	1.147	1.011	0.905365	1.205	0.014119	1.192	0.0571528
E1C4P4	Protein kinase C and casein kinase substrate in neurons protein 1 OS=Gallus gallus OX=9031 GN=PACSIN1 PE=4 SV=3	PACSIN1	46.207	0.95475	0.94425	1.15067	0.989	0.884115	1.205	0.167264	1.219	0.114315
A3RKL3	Dihydrofolate reductase OS=Gallus gallus OX=9031 GN=DHFR PE=2 SV=1	DHFR	21.78	0.9195	1.031	1.107	1.121	0.0702512	1.204	0.00363901	1.074	0.327027
A0A1D5P632	APOBEC1 complementation factor(predicted) OS=Gallus gallus OX=9031 GN=A1CF PE=4 SV=2	A1CF	64.066	0.9285	0.99475	1.11767	1.071	0.0312786	1.204	0.00517882	1.124	0.0276976
A0A1D5PNR0	RNA-binding protein 8A OS=Gallus gallus OX=9031 GN=RBM8A PE=3 SV=2	RBM8A	18.431	0.94175	0.98125	1.13367	1.042	0.397061	1.204	0.00226623	1.155	0.0245025
A0A1D5NW35	JmjC domain-containing protein OS=Gallus gallus OX=9031 GN=KDM3B PE=4 SV=2	KDM3B	181.42	0.8645	1.134	1.04	1.312	0.336947	1.203		0.917
A0A3Q2UGF7	Putative LOC102098019(predicted) OS=Gallus gallus OX=9031 GN=LOC423629 PE=4 SV=1	LOC423629	24.487	0.9205	1.0265	1.107	1.115	0.0675623	1.203	0.0258943	1.078	0.303444
F1P1V8	Integrator complex subunit 13(predicted) OS=Gallus gallus OX=9031 GN=INTS13 PE=3 SV=5	INTS13	82.444	0.9265	0.99	1.115	1.069	0.394223	1.203	0.257165	1.126	0.3806
A0A1D5PQK9	TatD DNase domain containing 1(predicted) OS=Gallus gallus OX=9031 GN=TATDN1 PE=3 SV=2	TATDN1	31.974	0.9395	1.00925	1.13033	1.074	0.124922	1.203	0.0668819	1.12	0.240211
E1C6T8	Eukaryotic translation initiation factor 3 subunit I OS=Gallus gallus OX=9031 GN=EIF3I PE=3 SV=1	EIF3I	36.489	0.94375	0.973	1.13533	1.031	0.559238	1.203	0.0075359	1.167	0.0223967
Q5ZIM5	Methionine aminopeptidase 1 OS=Gallus gallus OX=9031 GN=METAP1 PE=2 SV=1	METAP1	43.121	0.95975	0.96625	1.15467	1.007	0.760478	1.203	0.0203466	1.195	0.020341
F1NAC6	Ubiquinol-cytochrome c reductase core protein 1(predicted) OS=Gallus gallus OX=9031 GN=UQCRC1 PE=1 SV=3	UQCRC1	55.914	0.945	0.9745	1.136	1.031	0.269133	1.202	0.00183165	1.166	0.0112275
E1C894	NACHT domain-containing protein OS=Gallus gallus OX=9031 GN=NLRX1 PE=4 SV=5	NLRX1	111.3	0.9175	1.049	1.102	1.143	0.350495	1.201		1.051
A0A3Q2U825	40S ribosomal protein S28 OS=Gallus gallus OX=9031 GN=RPS28 PE=3 SV=1	RPS28	7.8409	0.9205	1.03225	1.10533	1.121	0.466085	1.201	0.145888	1.071	0.578272
A0A1D5NTY5	Transitional endoplasmic reticulum ATPase OS=Gallus gallus OX=9031 GN=LOC430766 PE=3 SV=2	LOC430766	89.31	0.92875	1.0085	1.11533	1.086	0.219963	1.201	0.0237456	1.106	0.0829549
A0A3Q3AUG2	FYVE-type domain-containing protein OS=Gallus gallus OX=9031 GN=EEA1 PE=4 SV=1	EEA1	161.49	0.94875	0.972	1.13933	1.025	0.591511	1.201	0.0204548	1.172	0.034196
F1P3K7	4a-hydroxytetrahydrobiopterin dehydratase OS=Gallus gallus OX=9031 GN=PCBD2 PE=3 SV=2	PCBD2	11.779	0.91225	1.04225	1.09433	1.143	0.450279	1.2	0.206286	1.05	0.748627
F1NHT3	Spectrin alpha chain, non-erythrocytic 1 OS=Gallus gallus OX=9031 GN=SPTAN1 PE=3 SV=2	SPTAN1	285.32	0.92	1.0035	1.104	1.091	0.497155	1.2	0.324003	1.1	0.541042
A0A1D5PAA8	Glycogenin 1(predicted) OS=Gallus gallus OX=9031 GN=GYG1 PE=4 SV=1	GYG1	37.2	0.95675	0.95175	1.14767	0.995	0.950122	1.2	0.117017	1.206	0.0917193
E1BX03	Far upstream element binding protein 1(predicted) OS=Gallus gallus OX=9031 GN=FUBP1 PE=4 SV=4	FUBP1	67.428	0.9665	0.901	1.1595	0.932	0.368484	1.2	0.32721	1.287	0.23801
Q5ZJB7	Charged multivesicular body protein 7 OS=Gallus gallus OX=9031 GN=CHMP7 PE=2 SV=1	CHMP7	49.779	0.9115	1.04475	1.09333	1.146	0.0129068	1.199	0.0147367	1.047	0.22169
F1NZC1	ABRA C-terminal-like protein OS=Gallus gallus OX=9031 GN=ABRACL PE=3 SV=2	ABRACL	9.0534	0.9225	1.0285	1.106	1.115	0.0330647	1.199	0.00492777	1.075	0.185596
R4GHR0	Glutaredoxin-like protein OS=Gallus gallus OX=9031 PE=3 SV=2	--	15.486	0.937	0.9955	1.123	1.062	0.334251	1.199	0.0228219	1.128	0.102591
E1C6N0	26S proteasome regulatory subunit RPN11 OS=Gallus gallus OX=9031 GN=PSMD14 PE=4 SV=2	PSMD14	34.567	0.937	0.969	1.123	1.034	0.50857	1.199	0.00859322	1.159	0.0192287
R4GH86	Glutathione peroxidase OS=Gallus gallus OX=9031 GN=GPX1 PE=3 SV=3	GPX1	20.586	0.9405	0.98025	1.12767	1.042	0.514995	1.199	0.0276121	1.15	0.0477846
E1C8S9	J domain-containing protein OS=Gallus gallus OX=9031 GN=DNAJC9 PE=4 SV=1	DNAJC9	29.844	0.9525	0.964	1.14167	1.012	0.525861	1.199	0.00279894	1.184	0.00195938
A0A1L1RV30	Stromal cell derived factor 2 like 1(predicted) OS=Gallus gallus OX=9031 GN=SDF2L1 PE=4 SV=1	SDF2L1	21.229	0.95975	0.95125	1.15033	0.991	0.898399	1.199	0.0558809	1.209	0.0449542
F1NAC5	DEP domain-containing mTOR-interacting protein (Fragment)(predicted) OS=Gallus gallus OX=9031 GN=DEPTOR PE=4 SV=4	DEPTOR	46.85	0.976	0.956	1.17	0.98	0.938259	1.199		1.224
E1BT27	StAR related lipid transfer domain containing 13(predicted) OS=Gallus gallus OX=9031 GN=STARD13 PE=4 SV=4	STARD13	108.16	0.766	1.41	0.918	1.841	0.73161	1.198	0.952775	0.651	0.792432
E1C6C4	Dpy-30 histone methyltransferase complex regulatory subunit(predicted) OS=Gallus gallus OX=9031 GN=DPY30 PE=3 SV=1	DPY30	11.26	0.933	0.98	1.118	1.05	0.67402	1.198	0.127935	1.141	0.369377
A0A1D5PW77	Ig-like domain-containing protein OS=Gallus gallus OX=9031 GN=LOC776376 PE=4 SV=1	LOC776376	34.987	0.93425	0.99525	1.11933	1.065	0.350254	1.198	0.048789	1.125	0.17517
A0A1L1S0C3	Cystatin domain-containing protein OS=Gallus gallus OX=9031 GN=CST3 PE=4 SV=2	CST3	13.71	0.95125	0.965	1.13967	1.014	0.823489	1.198	0.0210935	1.181	0.0529579
F1NVZ3	39S ribosomal protein L23, mitochondrial(predicted) OS=Gallus gallus OX=9031 GN=MRPL23 PE=3 SV=3	MRPL23	23.935	0.9665	0.928	1.15833	0.96	0.679751	1.198	0.110081	1.248	0.0150705
A0A1D5NWE7	Succinate dehydrogenase assembly factor 2, mitochondrial OS=Gallus gallus OX=9031 GN=SDHAF2 PE=3 SV=1	SDHAF2	18.496	0.97	0.964	1.162	0.994	0.948073	1.198		1.205
Q5ZKK8	Ribosomal protein L19 OS=Gallus gallus OX=9031 GN=RPL19 PE=2 SV=1	RPL19	23.413	0.868	1.1245	1.039	1.296	0.00215749	1.197	0.0350399	0.924	0.181719
P02789	Ovotransferrin OS=Gallus gallus OX=9031 PE=1 SV=2	--	77.776	0.915	1.02525	1.095	1.12	0.185854	1.197	0.108211	1.068	0.355603
A0A1D5PFY7	Succinate-semialdehyde dehydrogenase OS=Gallus gallus OX=9031 GN=ALDH5A1 PE=3 SV=1	ALDH5A1	57.922	0.926	1.012	1.10867	1.093	0.0174848	1.197	0.00318191	1.096	0.0952483
F1NW58	RF_PROK_I domain-containing protein OS=Gallus gallus OX=9031 GN=MTRF1L PE=3 SV=4	MTRF1L	44.98	0.9305	0.9865	1.114	1.06	0.34565	1.197	0.0975427	1.129	0.217032
E1BRV8	D-aminoacyl-tRNA deacylase OS=Gallus gallus OX=9031 GN=DTD1 PE=3 SV=1	DTD1	23.251	0.94	0.9665	1.125	1.028	0.623186	1.197	0.0681701	1.164	0.135826
A0A1D5PFX6	RNA binding motif protein 12(predicted) OS=Gallus gallus OX=9031 GN=RBM12 PE=4 SV=1	RBM12	93.043	0.96125	0.94625	1.15033	0.984	0.712531	1.197	0.0294064	1.216	0.0205562
F1P1L8	SERPIN domain-containing protein OS=Gallus gallus OX=9031 GN=SERPINB6 PE=3 SV=1	SERPINB6	43.1	0.96525	0.956	1.15533	0.99	0.926566	1.197	0.070682	1.209	0.0243436
A0A1D5PTF1	Striated muscle preferentially expressed protein kinase isoform A(predicted) OS=Gallus gallus OX=9031 GN=SPEG PE=3 SV=2	SPEG	362.41	0.9145	1.023	1.094	1.119	0.259678	1.196	0.15702	1.069	0.507594
A0A1D5PX97	AMP_N domain-containing protein OS=Gallus gallus OX=9031 GN=PEPD PE=3 SV=2	PEPD	55.121	0.91925	1.043	1.09933	1.135	0.0214172	1.196	0.00283878	1.054	0.329605
F1P0L3	HpcH_HpaI domain-containing protein OS=Gallus gallus OX=9031 GN=CLYBL PE=4 SV=4	CLYBL	36.603	0.9385	1.00325	1.122	1.069	0.0870434	1.196	0.0019288	1.118	0.00891091
A0A1D5PXU4	TOG array regulator of axonemal microtubules 1(predicted) OS=Gallus gallus OX=9031 GN=FAM179B PE=4 SV=2	FAM179B	170.04	0.939	1.018	1.123	1.084	0.270161	1.196		1.103
A0A1D5PIF2	LIM domain-containing protein OS=Gallus gallus OX=9031 GN=LIMS1 PE=4 SV=2	LIMS1	37.207	0.9405	0.97	1.125	1.031	0.717644	1.196	0.140713	1.16	0.0709081
A0A1L1RTD8	Phytanoyl-CoA 2-hydroxylase(predicted) OS=Gallus gallus OX=9031 GN=PHYH PE=4 SV=2	PHYH	37.025	0.94225	0.998	1.12667	1.059	0.519072	1.196	0.00599264	1.129	0.217236
Q5ZMR4	RRM domain-containing protein OS=Gallus gallus OX=9031 GN=SRSF10 PE=2 SV=1	SRSF10	31.286	0.947	0.9505	1.1325	1.004	0.990606	1.196	0.139987	1.191	0.231257
A0A1D5P5R1	CN hydrolase domain-containing protein OS=Gallus gallus OX=9031 GN=NIT1 PE=3 SV=1	NIT1	34.633	0.9475	0.98825	1.133	1.043	0.415672	1.196	0.0426613	1.146	0.119948
Q5ZJQ7	RNA polymerase II subunit A C-terminal domain phosphatase SSU72 OS=Gallus gallus OX=9031 GN=SSU72 PE=2 SV=1	SSU72	22.574	0.9545	0.9675	1.14133	1.014	0.788409	1.196	0.014915	1.18	0.0187871
A0A1L1RWG7	MICOS complex subunit(predicted) OS=Gallus gallus OX=9031 GN=CHCHD6 PE=4 SV=2	CHCHD6	46.982	0.95575	0.955	1.14267	0.999	0.980254	1.196	0.0012585	1.197	0.00109208
A0A1D5NVM3	Endonuclease/exonuclease/phosphatase family domain-containing protein 1 OS=Gallus gallus OX=9031 GN=EEPD1 PE=4 SV=1	EEPD1	61.837	1	0.831	1.1955	0.831	0.161329	1.196	0.14491	1.439	0.0155219
A0A1D5PSJ8	NADB-LER4(predicted) OS=Gallus gallus OX=9031 GN=LOC769668 PE=3 SV=1	LOC769668	27.405	0.87675	1.10725	1.04733	1.263	0.0651333	1.195	0.169484	0.946	0.505484
F1NVD1	ADAM metallopeptidase with thrombospondin type 1 motif 3(predicted) OS=Gallus gallus OX=9031 GN=ADAMTS3 PE=4 SV=3	ADAMTS3	136.08	0.881	1.1085	1.053	1.258	0.113452	1.195		0.95
F1NN16	40S ribosomal protein S7 OS=Gallus gallus OX=9031 GN=RPS7 PE=3 SV=3	RPS7	22.112	0.9335	0.98525	1.11533	1.055	0.227011	1.195	0.0022454	1.132	0.030974
A0A1D5PGY8	CS domain-containing protein OS=Gallus gallus OX=9031 GN=PTGES3L PE=4 SV=2	PTGES3L	18.146	0.94	1.0155	1.123	1.08	0.399704	1.195		1.106
F1P0K1	Rib_recp_KP_reg domain-containing protein OS=Gallus gallus OX=9031 GN=RRBP1 PE=4 SV=2	RRBP1	111.97	0.94575	0.96025	1.13033	1.015	0.732618	1.195	0.00658893	1.177	0.0181035
F1NP43	Prefoldin subunit 4 OS=Gallus gallus OX=9031 GN=PFDN4 PE=3 SV=3	PFDN4	15.4	0.976	0.9575	1.166	0.981	0.634118	1.195		1.218
Q98UC3	Ubiquitin fusion-degradation 1-like protein OS=Gallus gallus OX=9031 GN=Ufd1l PE=2 SV=1	Ufd1l	34.562	0.93625	0.99325	1.11833	1.061	0.309725	1.194	0.0276875	1.126	0.057364
F1NN91	Chromo domain-containing protein OS=Gallus gallus OX=9031 GN=CDYL2 PE=4 SV=3	CDYL2	56.958	0.93775	0.999	1.12	1.065	0.659737	1.194	0.00761819	1.121	0.341205
A0A3Q2U419	AU RNA binding methylglutaconyl-CoA hydratase(predicted) OS=Gallus gallus OX=9031 GN=AUH PE=3 SV=1	AUH	36.819	0.948	0.976	1.13233	1.03	0.439298	1.194	0.0414655	1.16	0.0363946
E1C5C6	Fem-1 homolog C(predicted) OS=Gallus gallus OX=9031 GN=FEM1C PE=4 SV=2	FEM1C	68.599	1.045	0.8445	1.248	0.808	0.0828884	1.194		1.478
Q5F411	CCT-epsilon OS=Gallus gallus OX=9031 GN=CCT5 PE=2 SV=1	CCT5	59.714	0.93175	0.9995	1.11133	1.073	0.140063	1.193	0.00397916	1.112	0.0492419
P62149	Calmodulin OS=Gallus gallus OX=9031 GN=CALM PE=1 SV=2	CALM	16.837	0.94525	0.98875	1.128	1.046	0.428099	1.193	0.0163952	1.141	0.0676292
E1BZS2	Nucleosome assembly protein 1 like 1(predicted) OS=Gallus gallus OX=9031 GN=NAP1L1 PE=3 SV=1	NAP1L1	45.358	0.95225	0.93225	1.13567	0.979	0.626548	1.193	0.0675374	1.218	0.0756875
F1NZK8	Tr-type G domain-containing protein OS=Gallus gallus OX=9031 GN=EFL1 PE=4 SV=2	EFL1	126.64	0.91875	1.0155	1.09533	1.105	0.00346379	1.192	0.000883264	1.079	0.0158441
E1BYY7	3-oxoacyl-[acyl-carrier-protein] synthase OS=Gallus gallus OX=9031 GN=OXSM PE=3 SV=3	OXSM	48.942	0.9295	1.0135	1.108	1.09	0.172933	1.192	0.010208	1.093	0.208193
Q02020	Fibrinogen beta chain (Fragment) OS=Gallus gallus OX=9031 GN=FGB PE=1 SV=1	FGB	52.678	0.93075	1.001	1.10967	1.075	0.366905	1.192	0.106682	1.109	0.19609
A0A3Q2U5Q5	A-kinase anchoring protein 9(predicted) OS=Gallus gallus OX=9031 GN=AKAP9 PE=4 SV=1	AKAP9	441.59	0.955	0.97525	1.138	1.021	0.32051	1.192	0.00184903	1.167	0.00619694
A0A1D5PPX8	DGCR8 microprocessor complex subunit OS=Gallus gallus OX=9031 PE=4 SV=1	--	87.395	0.865	1.1435	1.0305	1.322	0.211307	1.191	0.367853	0.901	0.323525
A0A1D5PAQ3	UDP-N-acetylglucosamine pyrophosphorylase 1(predicted) OS=Gallus gallus OX=9031 GN=UAP1 PE=4 SV=2	UAP1	52.515	0.90125	1.07	1.07367	1.187	0.0982613	1.191	0.159257	1.003	0.976614
F1NV99	Carboxylic ester hydrolase OS=Gallus gallus OX=9031 GN=BCHE PE=3 SV=2	BCHE	65.818	0.91075	1.007	1.08433	1.106	0.1609	1.191	0.0838057	1.077	0.318369
F1NHE0	Staufen double-stranded RNA binding protein 1(predicted) OS=Gallus gallus OX=9031 GN=STAU1 PE=4 SV=2	STAU1	78.076	0.9115	0.9675	1.0855	1.061	0.368065	1.191	0.262627	1.122	0.452353
A0A1D5P0D3	tRNA-binding domain-containing protein OS=Gallus gallus OX=9031 GN=AIMP1 PE=4 SV=1	AIMP1	33.866	0.927	1.0055	1.10367	1.085	0.214992	1.191	0.0197893	1.098	0.243106
F1NND9	RF_PROK_I domain-containing protein OS=Gallus gallus OX=9031 GN=MRPL58 PE=4 SV=4	MRPL58	21.962	0.936	1.0025	1.115	1.071	0.0476088	1.191	0.00399182	1.112	0.00400577
A0A1D5NZ30	Nucleolin OS=Gallus gallus OX=9031 GN=NCL PE=4 SV=1	NCL	75.399	0.979	0.91575	1.16567	0.935	0.182216	1.191	0.0390121	1.273	0.00759837
F1NA30	Bis(5'-adenosyl)-triphosphatase OS=Gallus gallus OX=9031 GN=FHIT PE=4 SV=4	FHIT	16.88	0.9815	0.949	1.169	0.967	0.500653	1.191		1.232
A0A3Q2UD98	EMI domain-containing protein OS=Gallus gallus OX=9031 PE=4 SV=1	--	60.46	1.002	0.86825	1.193	0.867	0.251459	1.191	0.569527	1.374	0.238815
F1NNP6	Glutaredoxin 3(predicted) OS=Gallus gallus OX=9031 GN=GLRX3 PE=4 SV=2	GLRX3	36.574	0.9395	0.969	1.11767	1.031	0.58901	1.19	0.00974858	1.153	0.0871313
A0A3Q2UH39	C-terminal-binding protein 2 isoform x1(predicted) OS=Gallus gallus OX=9031 PE=4 SV=1	--	60.488	0.9525	0.942	1.133	0.989	0.835956	1.19	0.201281	1.203	0.224488
Q5ZHQ1	Small ubiquitin-related modifier 3 OS=Gallus gallus OX=9031 GN=SUMO3 PE=3 SV=1	SUMO3	10.711	1.0105	0.903	1.202	0.894	0.141197	1.19		1.331
Q9I9K9	Glycine amidinotransferase, mitochondrial OS=Gallus gallus OX=9031 GN=GATM PE=2 SV=2	GATM	48.311	0.89375	1.07375	1.063	1.201	0.032243	1.189	0.055892	0.99	0.889295
R4GHY3	Abhydrolase_2 domain-containing protein OS=Gallus gallus OX=9031 GN=LYPLAL1 PE=3 SV=2	LYPLAL1	26.183	0.9155	1.0465	1.08833	1.143	0.0718734	1.189	0.0531398	1.04	0.482104
E1C4C0	Acyl carrier protein OS=Gallus gallus OX=9031 GN=NDUFAB1 PE=3 SV=4	NDUFAB1	16.547	0.91775	1.0395	1.091	1.133	0.0967694	1.189	0.00240101	1.05	0.505261
E1C7J8	Mitochondrial inner membrane protease ATP23 OS=Gallus gallus OX=9031 GN=ATP23 PE=3 SV=1	ATP23	27.532	0.91825	1.0285	1.09167	1.12	0.098253	1.189	0.0563049	1.061	0.37149
E1BSL7	Thioredoxin domain-containing protein OS=Gallus gallus OX=9031 GN=ERP44 PE=4 SV=3	ERP44	46.976	0.92175	1.01125	1.096	1.097	0.0600114	1.189	0.00328406	1.084	0.0610585
A0A1D5NXK7	Prefoldin subunit 5(predicted) OS=Gallus gallus OX=9031 GN=PFDN5 PE=3 SV=1	PFDN5	17.259	0.92825	0.99025	1.10333	1.067	0.12994	1.189	0.00913444	1.114	0.0026132
E1BUR2	FCH and mu domain containing endocytic adaptor 2 OS=Gallus gallus OX=9031 PE=4 SV=3	--	38.212	0.93525	1.00325	1.11233	1.073	0.379441	1.189	0.111825	1.109	0.125961
P84172	Elongation factor Tu, mitochondrial (Fragment) OS=Gallus gallus OX=9031 GN=TUFM PE=1 SV=1	TUFM	38.249	0.93925	0.9735	1.117	1.036	0.563205	1.189	0.0141007	1.147	0.0790564
A0A3Q2U474	Ig-like domain-containing protein OS=Gallus gallus OX=9031 PE=4 SV=1	--	10.324	0.9475	0.98075	1.12667	1.035	0.703272	1.189	0.352785	1.149	0.242766
A0A3Q2U784	Small nuclear ribonucleoprotein Sm D2 OS=Gallus gallus OX=9031 GN=SNRPD2 PE=3 SV=1	SNRPD2	16.22	0.965	0.9465	1.14733	0.981	0.611176	1.189	0.00905781	1.212	0.0159557
E1BVB1	60S ribosomal protein L32(predicted) OS=Gallus gallus OX=9031 GN=RPL32 PE=3 SV=2	RPL32	15.916	0.9085	1.05725	1.07967	1.164	0.0174408	1.188	0.00285033	1.021	0.683132
A0A1D5PC97	SRA1 domain-containing protein OS=Gallus gallus OX=9031 GN=SRA1 PE=4 SV=1	SRA1	22.865	0.93725	1.0035	1.113	1.071	0.443864	1.188	0.0614597	1.109	0.325473
A0A1D5PYI7	U6 snRNA-associated Sm-like protein LSm5 OS=Gallus gallus OX=9031 GN=LSM5 PE=3 SV=1	LSM5	9.9234	0.93875	0.99325	1.11533	1.058	0.253612	1.188	0.0649676	1.123	0.210519
A0A140T8H0	Molybdopterin synthase catalytic subunit OS=Gallus gallus OX=9031 GN=MOCS2 PE=3 SV=1	MOCS2	17.833	0.9395	0.99025	1.116	1.054	0.563701	1.188	0.0134827	1.127	0.16622
Q5F425	Protein lin-7 homolog C OS=Gallus gallus OX=9031 GN=LIN7C PE=1 SV=1	LIN7C	21.847	0.943	0.997	1.12033	1.057	0.114958	1.188	0.0329342	1.124	0.0779514
R4GLK3	26S proteasome non-ATPase regulatory subunit 4 OS=Gallus gallus OX=9031 GN=PSMD4 PE=3 SV=2	PSMD4	40.533	0.95975	0.92525	1.14033	0.964	0.443067	1.188	0.0261231	1.232	0.0202977
[truncated: 4,198 more rows]

## Sheet: Table S9
Table S9. Metabolites quantified by hepatic metabolome
[truncated: 1,006 more rows]

## Sheet: Table S10
Table S10. Summary statistics of 16S rRNA gene sequencing
[truncated: 7 more rows]

[truncated: 2 more sheets: Table S11, Table S12]
